# Supplementary material for: {4-Bromo-2-[2-(piperidin-1-ium-1yl)ethyl­iminometh­yl]phenolato}diiodido­zinc(II)
Source: Acta Crystallogr Sect E Struct Rep Online. 2009 Sep 19;65(Pt 10):m1226–7. doi: 10.1107/S1600536809037210 (PMC2970395; doi:10.1107/S1600536809037210)
Supplement: Supplementary file 2 [file e-65-m1226-Isup2.hkl]

# 
# h,k,l, Fc-squared, Fo-squared, sigma(Fo-squared) and status flag 
# 
data_I
_shelx_title ' A in P2(1)/n' 
_shelx_refln_list_code          4 
_shelx_F_calc_maximum      419.12 
_exptl_crystal_F_000      1184.00 
_reflns_d_resolution_high  0.7830 
 
loop_ 
 _symmetry_equiv_pos_as_xyz 
 'x, y, z' 
 '-x+1/2, y+1/2, -z+1/2' 
 '-x, -y, -z' 
 'x-1/2, -y-1/2, z-1/2' 
 
_cell_length_a    10.4700 
_cell_length_b    12.3510 
_cell_length_c    15.4260 
_cell_angle_alpha  90.000 
_cell_angle_beta  102.326 
_cell_angle_gamma  90.000 
 
_shelx_F_squared_multiplier     1.000 
 
loop_ 
 _refln_index_h 
 _refln_index_k 
 _refln_index_l 
 _refln_F_squared_calc 
 _refln_F_squared_meas 
 _refln_F_squared_sigma 
 _refln_observed_status 
   2   0   0    17257.98    17507.96    608.32 o 
   4   0   0     5426.95     5626.64    230.70 o 
   6   0   0    62581.07    61898.93   2132.59 o 
   8   0   0     4201.49     4275.48    364.62 o 
  10   0   0     2698.93     2946.61    363.82 o 
  12   0   0       12.51      -62.15    133.36 o 
   1   1   0     4350.36     4789.94    125.51 o 
   2   1   0     8214.02     9075.79    233.96 o 
   3   1   0    30587.93    31012.72    868.88 o 
   4   1   0    39312.27    38667.57    945.21 o 
   5   1   0     9861.08    10358.51    284.84 o 
   6   1   0    16852.39    17349.78    457.82 o 
   7   1   0     3605.46     3893.82    175.91 o 
   8   1   0     5466.14     5728.54    310.98 o 
   9   1   0     1884.37     1916.92    334.77 o 
  10   1   0     3169.77     3175.98    265.87 o 
  11   1   0      707.64      717.85    145.10 o 
  12   1   0      279.18      231.87    113.94 o 
   0   2   0      996.95      937.93     40.70 o 
   1   2   0    15204.99    15768.27    348.49 o 
   2   2   0   132243.78   120545.33   3339.96 o 
   3   2   0     1220.56     1351.87     76.01 o 
   4   2   0    29365.68    28869.79    719.78 o 
   5   2   0    13468.22    13388.39    359.34 o 
   6   2   0     2434.94     2564.93    111.90 o 
   7   2   0     2098.08     2456.34    240.18 o 
   8   2   0     2339.97     2143.75    408.00 o 
   9   2   0      111.57       76.18     91.60 o 
  10   2   0        6.07       46.14     77.02 o 
  11   2   0     1334.28     1322.50    185.50 o 
  12   2   0      678.48     1151.21    181.20 o 
   1   3   0     2371.23     2358.77     63.67 o 
   2   3   0    19018.42    18955.74    426.84 o 
   3   3   0    30201.56    30940.97    768.24 o 
   4   3   0     5553.64     5429.41    203.13 o 
   5   3   0       16.00       52.72     29.50 o 
   6   3   0     1122.81     1156.14     77.98 o 
   7   3   0        0.26       63.70     48.32 o 
   8   3   0     2498.75     2742.01    222.70 o 
   9   3   0     2509.48     2635.14    231.91 o 
  10   3   0      532.08      524.48    119.76 o 
  11   3   0        6.68        9.54     90.88 o 
  12   3   0       94.91      226.58    156.66 o 
   0   4   0       15.45       33.42     23.81 o 
   1   4   0    23358.78    22509.25    452.42 o 
   2   4   0     7054.80     6923.10    178.97 o 
   3   4   0     1240.56     1471.36     79.85 o 
   4   4   0     1147.50     1216.97     77.08 o 
   5   4   0    10248.51    10468.92    309.05 o 
   6   4   0      138.88      199.43     67.20 o 
   7   4   0    11195.00    11004.61    406.98 o 
   8   4   0       67.72       74.27     57.19 o 
   9   4   0      867.07      742.85    127.66 o 
  10   4   0      279.16      328.35    106.11 o 
  11   4   0       69.85      192.92    102.99 o 
  12   4   0      130.56      311.38    163.13 o 
   1   5   0     4996.89     5023.04    122.81 o 
   2   5   0    47481.84    46439.00    917.11 o 
   3   5   0     1618.83     1551.09     89.13 o 
   4   5   0      636.64      565.36     58.67 o 
   5   5   0     1859.87     1794.97    103.24 o 
   6   5   0     5487.06     5535.22    358.54 o 
   7   5   0      675.99      606.44     86.17 o 
   8   5   0    10992.53    11107.50    410.28 o 
   9   5   0      228.37      111.75    129.39 o 
  10   5   0        6.46      -55.47     75.64 o 
  11   5   0        0.18       36.29     91.48 o 
  12   5   0       37.56      188.38    144.85 o 
   0   6   0    21485.67    22190.57    646.90 o 
   1   6   0     3850.08     3582.83    103.85 o 
   2   6   0    27722.88    28441.79    580.48 o 
   3   6   0      726.13      729.76     58.83 o 
   4   6   0     9311.12     8939.97    275.36 o 
   5   6   0    10919.67    10492.32    373.61 o 
   6   6   0      151.49      262.78     62.96 o 
   7   6   0      161.98      276.38     69.59 o 
   8   6   0       18.84      -14.40     51.74 o 
   9   6   0      659.67      472.46    117.09 o 
  10   6   0      314.46      302.93    109.03 o 
  11   6   0      491.54      593.85    131.09 o 
  12   6   0      526.34      208.29    137.40 o 
   1   7   0     6214.40     6097.39    174.17 o 
   2   7   0       23.00       25.25     35.65 o 
   3   7   0       34.03       81.82     31.30 o 
   4   7   0     9928.77     9592.25    258.90 o 
   5   7   0     1880.97     1819.34     96.76 o 
   6   7   0     5581.11     5291.37    240.84 o 
   7   7   0      106.79      154.46     64.24 o 
   8   7   0     2300.20     2508.44    187.11 o 
   9   7   0      324.21      373.49    108.35 o 
  10   7   0     1430.34     1631.31    202.14 o 
  11   7   0       21.51      281.12    153.10 o 
   0   8   0    19046.11    18520.11    732.95 o 
   1   8   0     1794.70     1725.75    113.71 o 
   2   8   0     1672.55     1736.37    246.49 o 
   3   8   0      398.71      453.86     66.60 o 
   4   8   0     1816.53     1875.12    216.75 o 
   5   8   0      450.57      551.93     79.26 o 
   6   8   0     3885.86     4346.33    226.62 o 
   7   8   0      690.52      812.10    108.90 o 
   8   8   0        0.16       44.47     65.04 o 
   9   8   0      140.51      124.58     85.54 o 
  10   8   0        6.42       27.46     88.85 o 
  11   8   0        8.00      -50.66    111.35 o 
   1   9   0      731.28      584.73     80.66 o 
   2   9   0      274.49      277.50     54.59 o 
   3   9   0      369.35      471.32    109.86 o 
   4   9   0        2.53       -6.94     42.99 o 
   5   9   0      490.11      499.27     80.17 o 
   6   9   0      339.42      230.04     76.39 o 
   7   9   0       82.46      158.71    118.71 o 
   8   9   0      123.22       87.92     75.15 o 
   9   9   0       38.21      217.61     91.11 o 
  10   9   0      451.42      332.90    160.06 o 
   0  10   0     3426.91     3671.67    251.33 o 
   1  10   0       11.98       47.06     44.12 o 
   2  10   0      282.15      253.47     77.29 o 
   3  10   0      253.70      259.06     59.91 o 
   4  10   0      426.83      315.70     67.00 o 
   5  10   0       97.67      107.71     94.58 o 
   6  10   0       20.45      -33.51     57.05 o 
   7  10   0       38.92       40.54     72.64 o 
   8  10   0      420.89      421.73    114.52 o 
   9  10   0       80.52       81.26     84.69 o 
  10  10   0      236.13      619.36    201.00 o 
   1  11   0     2910.66     2878.62    175.61 o 
   2  11   0     2247.20     2446.81    187.64 o 
   3  11   0      886.42      900.24    101.01 o 
   4  11   0       84.34      159.83     62.69 o 
   5  11   0      387.22      404.80     95.39 o 
   6  11   0      601.93      364.51    111.57 o 
   7  11   0       70.20       44.45     74.52 o 
   8  11   0      278.03      400.49    105.24 o 
   9  11   0       43.37      137.29     84.94 o 
   0  12   0      591.58      233.96     96.19 o 
   1  12   0       84.54       72.54     55.35 o 
   2  12   0      889.41      856.59    106.12 o 
   3  12   0      520.50      521.67     87.03 o 
   4  12   0       55.83       12.49    103.65 o 
   5  12   0      458.63      699.77    178.56 o 
   6  12   0       52.94       51.73     77.30 o 
   7  12   0      351.15      270.40     98.90 o 
   8  12   0      157.58       42.83     75.86 o 
   1  13   0     1567.21     1939.81    185.33 o 
   2  13   0       63.46       79.30     66.40 o 
   3  13   0      636.09      785.82    108.22 o 
   4  13   0     1347.71     1072.92    124.34 o 
   5  13   0       52.28       45.69     86.34 o 
   6  13   0      313.86      193.56     90.17 o 
   7  13   0      102.78      281.03    111.39 o 
   0  14   0      214.88      306.71    283.46 o 
   1  14   0      366.72      295.91     79.78 o 
   2  14   0      124.85      209.06     68.40 o 
   3  14   0       27.23       78.15     65.83 o 
   4  14   0      194.60      200.08     85.57 o 
   5  14   0       26.13      -29.55     74.27 o 
   6  14   0        7.12      -15.63     84.77 o 
   1  15   0       11.35       62.70     64.39 o 
   2  15   0      201.85      276.38     75.01 o 
   3  15   0      234.12      250.38     94.84 o 
   4  15   0       75.67      130.55     85.92 o 
 -13   0   1        3.26      353.62    163.78 o 
 -11   0   1     2989.10     2998.56    397.15 o 
  -9   0   1     1356.94     2071.06    296.81 o 
  -7   0   1       36.65        9.06     82.38 o 
  -5   0   1    53263.63    52927.02   1820.66 o 
  -3   0   1     1835.94     1616.89    111.21 o 
  -1   0   1    43659.35    40509.00   1362.00 o 
   1   0   1    25277.48    27197.78   1334.69 o 
   3   0   1    94516.09    86771.66   2936.21 o 
   5   0   1    94025.18    91425.98   3118.50 o 
   7   0   1      247.94      251.77     70.89 o 
   9   0   1     8848.19    10107.04    683.12 o 
  11   0   1     3723.83     3269.00    400.88 o 
 -13   1   1       46.10      287.99    116.95 o 
 -12   1   1        2.89      297.51    140.88 o 
 -11   1   1        8.26        4.98     85.81 o 
 -10   1   1     1783.26     2228.63    266.55 o 
  -9   1   1       67.69      174.43    102.53 o 
  -8   1   1     4473.04     4316.09    260.30 o 
  -7   1   1      926.24     1076.33     94.73 o 
  -6   1   1      662.56      797.10     55.17 o 
  -5   1   1     5896.70     5736.33    219.68 o 
  -4   1   1     5840.46     6219.71    177.02 o 
  -3   1   1     6991.79     7155.76    172.14 o 
  -2   1   1    97105.28    89660.32   1891.60 o 
  -1   1   1    12993.94    13530.29    269.28 o 
   0   1   1     3299.54     3667.24     78.20 o 
   1   1   1    28079.14    29976.80    723.50 o 
   2   1   1    24464.18    25576.44    625.34 o 
   3   1   1    20731.64    22245.36    553.62 o 
   4   1   1    40345.59    40516.11    992.69 o 
   5   1   1     2428.42     2288.83     96.08 o 
   6   1   1     1704.01     1705.53     91.70 o 
   7   1   1        2.98      -28.13     34.33 o 
   8   1   1     1975.04     1605.74    167.81 o 
   9   1   1     1544.79     1803.01    190.82 o 
  10   1   1      721.39      971.07    154.33 o 
  11   1   1      658.78      965.06    169.34 o 
 -13   2   1      193.77        8.99     83.02 o 
 -12   2   1     1128.02     1226.11    187.23 o 
 -11   2   1        0.58      -27.33     81.94 o 
 -10   2   1      620.52      602.47    132.22 o 
  -9   2   1     1886.84     1874.76    197.01 o 
  -8   2   1     2690.17     3076.23    268.98 o 
  -7   2   1     3775.46     3816.65    188.48 o 
  -6   2   1    31435.75    30170.42    761.35 o 
  -5   2   1     9368.78     9391.21    262.16 o 
  -4   2   1        7.12       20.87     26.19 o 
  -3   2   1     8114.61     8573.85    206.63 o 
  -2   2   1     6857.60     7183.04    173.21 o 
  -1   2   1     7628.52     8226.85    192.43 o 
   0   2   1    34483.57    34548.08    829.54 o 
   1   2   1    71229.90    69541.86   1477.22 o 
   2   2   1    56329.85    55882.68   1347.80 o 
   3   2   1       34.73       60.14     25.87 o 
   4   2   1    12063.18    12149.21    326.08 o 
   5   2   1     1617.27     1830.39     88.36 o 
   6   2   1      407.66      429.76     51.47 o 
   7   2   1    25572.35    25466.92    779.38 o 
   8   2   1     6506.81     6574.67    469.01 o 
   9   2   1      857.30      900.89    138.34 o 
  10   2   1      683.67      608.47    125.90 o 
  11   2   1       36.51       83.70    158.44 o 
  12   2   1      100.24        6.96    123.32 o 
 -12   3   1       85.03      201.68    108.65 o 
 -11   3   1       12.19      -70.26    156.50 o 
 -10   3   1       15.53      197.71     91.52 o 
  -9   3   1     3137.71     2918.57    244.55 o 
  -8   3   1     1108.50     1480.82    165.53 o 
  -7   3   1      290.97      527.63     85.99 o 
  -6   3   1     7211.20     7191.89    270.07 o 
  -5   3   1      487.28      597.00     50.75 o 
  -4   3   1    18520.51    19102.82    438.55 o 
  -3   3   1    23302.33    22003.02    495.55 o 
  -2   3   1      693.66      782.12     43.83 o 
  -1   3   1     6992.97     6843.53    170.15 o 
   0   3   1    90374.70    84383.08   1792.98 o 
   1   3   1     2114.65     2210.67     69.06 o 
   2   3   1    46097.54    46873.14   1328.24 o 
   3   3   1    14131.03    13807.60    365.66 o 
   4   3   1     2498.98     2360.96    151.96 o 
   5   3   1      729.06      719.85     61.69 o 
   6   3   1     4381.61     4323.08    228.78 o 
   7   3   1     1434.87     1369.17    118.10 o 
   8   3   1       20.75      -48.57     45.33 o 
   9   3   1     1648.10     1562.00    177.50 o 
  10   3   1     1021.12     1117.42    198.98 o 
  11   3   1      135.23      616.77    197.28 o 
  12   3   1        3.40       70.56    135.30 o 
 -12   4   1        4.89       20.82     93.78 o 
 -11   4   1       27.36       93.97     98.95 o 
 -10   4   1     3091.58     3883.92    305.38 o 
  -9   4   1      604.66      630.19    120.78 o 
  -8   4   1     9603.61     9420.84    449.75 o 
  -7   4   1      682.47      626.46     86.27 o 
  -6   4   1      289.97      453.18     71.72 o 
  -5   4   1      432.47      542.10     55.78 o 
  -4   4   1    44549.37    44636.17    980.55 o 
  -3   4   1     6450.98     5950.82    163.17 o 
  -2   4   1    12825.93    12514.32    297.49 o 
  -1   4   1        9.34       26.52     19.56 o 
   0   4   1    14953.61    14681.66    339.14 o 
   1   4   1     4218.90     4254.89    118.91 o 
   2   4   1     8709.01     8480.70    211.55 o 
   3   4   1      480.48      403.28     45.67 o 
   4   4   1     1430.13     1463.87    219.77 o 
   5   4   1     4278.42     4577.89    203.25 o 
   6   4   1    17933.55    17311.56    473.73 o 
   7   4   1     1501.83     1662.30    130.76 o 
   8   4   1        0.19       17.48     94.98 o 
   9   4   1      102.55      106.20     74.34 o 
  10   4   1      327.80      374.73    303.61 o 
  11   4   1      107.61      270.11    154.07 o 
  12   4   1      696.78      954.37    237.26 o 
 -12   5   1      314.28      384.90    138.94 o 
 -11   5   1      463.83      454.93    209.91 o 
 -10   5   1        5.80      151.24     89.96 o 
  -9   5   1      557.33      598.82    119.15 o 
  -8   5   1       46.96      142.70    105.22 o 
  -7   5   1     1944.23     1965.17    148.49 o 
  -6   5   1      673.31      761.33    107.11 o 
  -5   5   1      161.18      126.98     44.46 o 
  -4   5   1     6704.72     6783.08    192.25 o 
  -3   5   1    47931.98    47118.96   1033.80 o 
  -2   5   1    13853.25    13769.04    293.93 o 
  -1   5   1       64.60       58.72     24.32 o 
   0   5   1      519.47      493.74     40.88 o 
   1   5   1     7984.08     7751.43    199.40 o 
   2   5   1    15436.47    15037.63    355.93 o 
   3   5   1    31739.94    30837.55    691.90 o 
   4   5   1     8828.15     8339.65    256.02 o 
   5   5   1     2050.84     2138.13    114.40 o 
   6   5   1      179.53      161.89     46.63 o 
   7   5   1     1669.44     1859.74    168.33 o 
   8   5   1     1109.69     1135.49    117.74 o 
   9   5   1      334.71      393.84     98.64 o 
  10   5   1        6.16      -17.90    121.87 o 
  11   5   1      999.64      920.87    221.40 o 
  12   5   1        5.48      153.26    147.11 o 
 -12   6   1      284.51      370.26    111.94 o 
 -11   6   1      234.98      172.28    104.70 o 
 -10   6   1       43.86      -18.35     80.85 o 
  -9   6   1      275.38      254.23    290.34 o 
  -8   6   1      558.64      587.95     92.87 o 
  -7   6   1     5315.41     5153.33    272.90 o 
  -6   6   1     7158.62     6268.78    328.76 o 
  -5   6   1     4486.77     4177.92    219.60 o 
  -4   6   1      922.56     1119.79     74.77 o 
  -3   6   1      121.72      139.47     26.98 o 
  -2   6   1    12878.41    13335.28    290.21 o 
  -1   6   1       70.46      142.17     31.07 o 
   0   6   1    22441.61    21744.63    502.45 o 
   1   6   1     5038.52     4900.52    145.24 o 
   2   6   1     2091.76     2155.77     88.74 o 
   3   6   1    18194.37    18347.98    436.23 o 
   4   6   1     1055.46     1006.80     69.19 o 
   5   6   1     4293.08     4220.48    168.03 o 
   6   6   1     1401.87     1683.93    181.83 o 
   7   6   1     5664.69     5549.58    379.61 o 
   8   6   1     1751.79     1768.11    149.55 o 
   9   6   1     1168.28     1215.19    158.49 o 
  10   6   1       74.64      -26.54    117.82 o 
  11   6   1       11.56       42.24    122.51 o 
 -11   7   1       64.16       29.48    108.03 o 
 -10   7   1      168.05      120.97    131.09 o 
  -9   7   1       51.27      100.39     82.96 o 
  -8   7   1        8.52       61.61     70.79 o 
  -7   7   1     4175.10     4493.11    316.10 o 
  -6   7   1        1.99      168.79     73.49 o 
  -5   7   1     1771.36     1714.94    113.27 o 
  -4   7   1     5687.40     5762.35    207.68 o 
  -3   7   1     2236.53     2363.37    108.31 o 
  -2   7   1      172.36      224.97     39.39 o 
  -1   7   1    37328.81    35325.76    794.88 o 
   0   7   1     1051.57     1077.71     74.61 o 
   1   7   1     2035.25     2034.94     91.61 o 
   2   7   1     3396.47     3376.26    119.32 o 
   3   7   1      324.88      370.31     53.91 o 
   4   7   1     5938.85     5208.71    261.28 o 
   5   7   1     2804.86     2715.77    130.55 o 
   6   7   1     2641.31     2208.91    128.53 o 
   7   7   1      467.41      497.03     83.99 o 
   8   7   1       44.57       10.66     56.73 o 
   9   7   1     1022.19      830.20    140.83 o 
  10   7   1      848.79     1040.47    233.53 o 
  11   7   1      203.08      261.21    147.27 o 
 -11   8   1      210.43      221.33    108.86 o 
 -10   8   1       23.12       97.68     88.01 o 
  -9   8   1      716.04      638.14    132.63 o 
  -8   8   1     1168.06     1652.61    179.46 o 
  -7   8   1        2.07       33.49     57.19 o 
  -6   8   1      481.79      541.38     98.12 o 
  -5   8   1      599.62      689.58     80.83 o 
  -4   8   1     3224.08     3289.54    160.57 o 
  -3   8   1        3.69       38.87     35.19 o 
  -2   8   1     1580.28     1763.47    150.06 o 
  -1   8   1     8514.02     8500.51    236.72 o 
   0   8   1      433.74      591.11     71.19 o 
   1   8   1      361.90      356.05     58.99 o 
   2   8   1    16929.13    16036.13    460.93 o 
   3   8   1     4326.31     4191.26    175.73 o 
   4   8   1      270.17      227.14     56.92 o 
   5   8   1     6235.48     5712.68    217.36 o 
   6   8   1      774.42      909.63    135.02 o 
   7   8   1       55.53       21.53     54.20 o 
   8   8   1     1279.47     1191.30    161.97 o 
   9   8   1      668.37      938.82    126.78 o 
  10   8   1      113.13       50.17    132.22 o 
  11   8   1      254.18      475.48    183.04 o 
 -10   9   1      120.19       97.22     83.09 o 
  -9   9   1      123.49       45.77     89.13 o 
  -8   9   1        3.12       44.70     94.59 o 
  -7   9   1      319.11      260.21    127.26 o 
  -6   9   1      664.54      566.63    161.73 o 
  -5   9   1     6432.21     6261.32    282.45 o 
  -4   9   1      415.83      437.91     71.77 o 
  -3   9   1     2270.52     2229.04    140.28 o 
  -2   9   1     3088.38     2893.98    150.48 o 
  -1   9   1       51.84      101.81     44.63 o 
   0   9   1     4580.90     4248.54    183.88 o 
   1   9   1     4507.10     3972.08    176.77 o 
   2   9   1       28.59       -9.09     39.46 o 
   3   9   1      304.38      225.60     54.09 o 
   4   9   1     1173.79     1177.06    106.13 o 
   5   9   1     1169.92     1249.58    110.40 o 
   6   9   1       65.06       83.61     61.30 o 
   7   9   1      148.49       63.15    147.52 o 
   8   9   1      198.69      261.96     81.67 o 
   9   9   1      177.48      350.73    129.28 o 
  10   9   1       10.07      -10.68    106.65 o 
 -10  10   1      353.95      201.50    101.87 o 
  -9  10   1       24.38      -40.21     73.77 o 
  -8  10   1        3.21      -82.51     62.17 o 
  -7  10   1      138.56       99.80     97.32 o 
  -6  10   1      410.36      519.11     97.09 o 
  -5  10   1     1566.66     1469.99    180.77 o 
  -4  10   1     2551.73     2571.42    159.53 o 
  -3  10   1      277.33      310.33     71.36 o 
  -2  10   1      413.56      459.84     82.65 o 
  -1  10   1      650.63      754.32     87.10 o 
   0  10   1      195.27      231.07     58.62 o 
   1  10   1     4435.36     4696.08    241.09 o 
   2  10   1      429.44      418.55     68.48 o 
   3  10   1      110.35       66.11     78.42 o 
   4  10   1     1615.08     1566.94    184.47 o 
   5  10   1       60.67      124.93     58.11 o 
   6  10   1      370.98      476.62     94.66 o 
   7  10   1      342.93      452.40    156.26 o 
   8  10   1      123.71      308.51     97.94 o 
   9  10   1       34.38     -114.24    212.01 o 
  -9  11   1      299.78      215.18     97.61 o 
  -8  11   1        4.38       62.58     76.90 o 
  -7  11   1      789.85     1037.18    139.38 o 
  -6  11   1      124.25      106.54    107.12 o 
  -5  11   1      219.32      379.26    118.96 o 
  -4  11   1       41.57      120.68     55.30 o 
  -3  11   1       58.84      -25.51     45.24 o 
  -2  11   1      386.71      488.81     78.49 o 
  -1  11   1      367.00      472.35     75.91 o 
   0  11   1     1988.13     2200.49    153.54 o 
   1  11   1     2834.57     2662.30    171.35 o 
   2  11   1     1042.61     1159.51    112.28 o 
   3  11   1      571.06      627.30     87.88 o 
   4  11   1      846.04      831.50    101.35 o 
   5  11   1       96.99       52.09     70.43 o 
   6  11   1     1567.84     1902.55    240.31 o 
   7  11   1       71.99       69.12     78.37 o 
   8  11   1       56.94      132.40     75.87 o 
   9  11   1       53.42      -33.73    138.53 o 
  -8  12   1       45.00     -101.35     71.77 o 
  -7  12   1       15.57       60.19     87.25 o 
  -6  12   1      121.24       67.20     76.20 o 
  -5  12   1      295.86      451.99    102.96 o 
  -4  12   1       76.79      151.14     65.16 o 
  -3  12   1     1446.03     1725.54    182.86 o 
  -2  12   1      444.25      646.19    107.29 o 
  -1  12   1       71.77      -71.38     47.59 o 
   0  12   1      715.05      513.10     87.96 o 
   1  12   1        6.45       57.48     54.51 o 
   2  12   1      155.64      127.75     62.33 o 
   3  12   1      132.80      179.05     71.06 o 
   4  12   1      387.05      395.02     83.54 o 
   5  12   1      788.43      823.95    130.57 o 
   6  12   1       15.74       27.92     79.74 o 
   7  12   1       59.95       88.21     96.40 o 
   8  12   1       83.74      219.26    150.11 o 
  -7  13   1      255.57      252.01    107.68 o 
  -6  13   1      527.92      584.25    140.65 o 
  -5  13   1       70.87       40.78     70.48 o 
  -4  13   1      180.54      362.21     90.81 o 
  -3  13   1       44.28        1.99    102.24 o 
  -2  13   1        7.71       40.14     63.44 o 
  -1  13   1     1511.88     1410.16    145.65 o 
   0  13   1      632.33      514.50     91.47 o 
   1  13   1      126.42      -26.63     67.39 o 
   2  13   1      468.70      552.04     92.91 o 
   3  13   1       25.73       60.88     63.96 o 
   4  13   1      998.65     1228.34    133.20 o 
   5  13   1      275.31      290.41     99.77 o 
   6  13   1       55.88      188.04    133.82 o 
   7  13   1       54.62       83.94     85.49 o 
  -6  14   1       75.39      145.58    145.70 o 
  -5  14   1       27.27      -51.19     62.92 o 
  -4  14   1       40.36       86.93     70.32 o 
  -3  14   1      228.43      236.25     73.09 o 
  -2  14   1      268.63      263.47     78.55 o 
  -1  14   1        2.71       17.65     60.10 o 
   0  14   1        9.90        8.61     59.25 o 
   1  14   1      108.38       60.69     61.59 o 
   2  14   1      844.04      807.60    153.54 o 
   3  14   1      332.96      318.98    102.64 o 
   4  14   1      525.10      657.09    129.65 o 
   5  14   1        6.49      -14.64     88.00 o 
  -4  15   1      143.98      327.77    100.50 o 
  -3  15   1      649.80      641.65     98.60 o 
  -2  15   1      436.42      498.68     87.32 o 
  -1  15   1       69.82        6.09     59.31 o 
   0  15   1       57.92       76.07     62.20 o 
   1  15   1       46.07       11.68     74.40 o 
   2  15   1       22.60       35.81     56.19 o 
   3  15   1      131.68       28.15     65.59 o 
 -12   0   2      202.69      312.19    172.52 o 
 -10   0   2        9.09      170.58    127.69 o 
  -8   0   2      476.40      417.87    140.96 o 
  -6   0   2    16370.97    17517.42    773.19 o 
  -4   0   2     3124.81     3387.48    124.98 o 
  -2   0   2    18790.34    18693.62    661.71 o 
   0   0   2    24179.74    25845.89    880.23 o 
   2   0   2    48376.37    48428.64   1648.36 o 
   4   0   2      315.31      306.53     54.33 o 
   6   0   2     3091.66     2925.19    170.08 o 
   8   0   2     6543.85     5747.24    441.34 o 
  10   0   2      642.70      580.84    182.07 o 
 -13   1   2      172.67      418.73    120.58 o 
 -12   1   2       30.80       44.39     93.86 o 
 -11   1   2      529.59      557.51    137.27 o 
 -10   1   2       97.04      236.07     93.23 o 
  -9   1   2      289.05      385.94    142.74 o 
  -8   1   2      310.72      270.18     83.65 o 
  -7   1   2     7767.98     8266.46    392.78 o 
  -6   1   2       31.56       47.91     34.15 o 
  -5   1   2      550.52      747.52     68.91 o 
  -4   1   2      474.98      554.63     57.08 o 
  -3   1   2     1081.09     1078.08     52.00 o 
  -2   1   2    13177.54    13854.41    283.99 o 
  -1   1   2     4660.35     5255.93    115.57 o 
   0   1   2       78.31       97.30     27.81 o 
   1   1   2       40.47       88.00     26.18 o 
   2   1   2        4.61       19.53     14.20 o 
   3   1   2    38076.11    38146.48    931.75 o 
   4   1   2     4738.94     4644.79    146.79 o 
   5   1   2      209.47      199.48     37.53 o 
   6   1   2     1581.88     1767.04     97.62 o 
   7   1   2     1983.27     2324.64    160.46 o 
   8   1   2      158.47      203.61     78.08 o 
   9   1   2     3260.90     3092.95    308.87 o 
  10   1   2      525.19      810.52    140.07 o 
 -13   2   2       56.15       59.82     86.10 o 
 -12   2   2       10.51      -37.59    132.47 o 
 -11   2   2      672.39      865.35    183.85 o 
 -10   2   2      714.14      786.34    140.10 o 
  -9   2   2       41.40       63.92     68.86 o 
  -8   2   2      520.62      689.28    120.20 o 
  -7   2   2     3235.79     3078.18    160.30 o 
  -6   2   2       55.49       74.81     40.67 o 
  -5   2   2     3711.51     3598.66    134.95 o 
  -4   2   2    16520.49    15741.27    417.09 o 
  -3   2   2    57550.11    56506.54   1208.47 o 
  -2   2   2     4672.34     4634.45    150.28 o 
  -1   2   2    64816.75    64180.83   1241.68 o 
   0   2   2      372.96      490.13     24.94 o 
   1   2   2    21023.72    21984.30    481.73 o 
   2   2   2     8684.43     8749.44    235.46 o 
   3   2   2    33303.39    34184.31    841.92 o 
   4   2   2     6523.91     6034.49    181.73 o 
   5   2   2     2994.76     2944.17    161.95 o 
   6   2   2     1967.60     2089.21    105.59 o 
   7   2   2     3392.50     3347.22    141.08 o 
   8   2   2      212.03      204.75     66.72 o 
   9   2   2      717.73      752.98    126.46 o 
  10   2   2      872.42      980.42    218.97 o 
  11   2   2      178.15      494.10    195.99 o 
 -13   3   2      139.23      341.81    114.04 o 
 -12   3   2      148.79       33.07     96.46 o 
 -11   3   2     2697.95     2569.26    370.94 o 
 -10   3   2     1080.45     1258.44    171.51 o 
  -9   3   2     4542.43     3846.48    284.03 o 
  -8   3   2      346.65      162.68     82.70 o 
  -7   3   2     1643.40     1676.94    188.66 o 
  -6   3   2      340.45      333.04     62.24 o 
  -5   3   2    33594.04    33162.79    740.32 o 
  -4   3   2    16286.76    15974.37    373.67 o 
  -3   3   2     9453.27    10076.68    274.50 o 
  -2   3   2     2057.92     2053.93     63.63 o 
  -1   3   2    23866.25    24656.56    492.95 o 
   0   3   2    19521.64    19369.17    391.27 o 
   1   3   2       30.54       31.78     15.55 o 
   2   3   2     8712.53     8884.37    217.56 o 
   3   3   2     7955.32     7851.48    226.11 o 
   4   3   2     3617.01     3799.57    154.14 o 
   5   3   2    61100.10    58389.06   1432.93 o 
   6   3   2        1.86       24.14     33.84 o 
   7   3   2     3297.15     3294.14    177.59 o 
   8   3   2      448.70      487.73     80.76 o 
   9   3   2      806.50      797.13    262.42 o 
  10   3   2      509.65      924.75    215.73 o 
  11   3   2     1053.09      932.68    229.00 o 
 -12   4   2       11.93      -39.42     92.89 o 
 -11   4   2        6.98      136.69     96.92 o 
 -10   4   2        9.70      201.32     95.00 o 
  -9   4   2       19.01      -22.79     61.80 o 
  -8   4   2     2915.74     2884.29    233.34 o 
  -7   4   2      695.85      613.42    166.78 o 
  -6   4   2      115.88       87.23     48.20 o 
  -5   4   2    23774.46    22743.55    528.25 o 
  -4   4   2     2582.75     2380.55    104.75 o 
  -3   4   2    21765.58    21238.19    487.14 o 
  -2   4   2    14356.71    14586.03    344.41 o 
  -1   4   2    32019.46    31856.40    704.70 o 
   0   4   2     5003.05     5412.65    136.39 o 
   1   4   2    73887.68    70704.27   1517.92 o 
   2   4   2    14892.90    15235.54    397.04 o 
   3   4   2     7960.79     8316.21    215.31 o 
   4   4   2      653.73      840.43     74.31 o 
   5   4   2     1591.51     1752.65    118.34 o 
   6   4   2     1724.33     1759.32    105.48 o 
   7   4   2     1153.37     1210.61    115.53 o 
   8   4   2      265.54      235.66     66.20 o 
   9   4   2      531.66      877.72    136.91 o 
  10   4   2      356.20      437.13    162.33 o 
  11   4   2     1031.14     1092.90    243.08 o 
 -12   5   2       24.60       28.87     93.71 o 
 -11   5   2       82.60       52.51    117.66 o 
 -10   5   2       21.50      142.04     91.66 o 
  -9   5   2     2673.33     2840.46    253.32 o 
  -8   5   2     2357.01     2106.74    378.27 o 
  -7   5   2     5217.89     5135.30    286.85 o 
  -6   5   2      169.96      214.90     62.88 o 
  -5   5   2      573.37      707.34     62.88 o 
  -4   5   2      114.70       94.67     31.41 o 
  -3   5   2     3579.89     3640.06    120.65 o 
  -2   5   2    34174.96    34949.54    779.33 o 
  -1   5   2     2342.71     2445.59     90.82 o 
   0   5   2    11245.28    10670.07    264.84 o 
   1   5   2    20217.18    19889.09    458.36 o 
   2   5   2      321.81      368.83     38.84 o 
   3   5   2      373.56      414.31     43.72 o 
   4   5   2     3163.78     3051.21    110.75 o 
   5   5   2     1227.75     1125.58    114.25 o 
   6   5   2     4464.13     4584.56    210.65 o 
   7   5   2    11108.69    10026.87    478.49 o 
   8   5   2     2679.52     2517.78    240.25 o 
   9   5   2      246.51      174.29     81.55 o 
  10   5   2       79.52     -150.75    100.50 o 
  11   5   2      243.30      273.51    151.00 o 
 -12   6   2      106.91      123.89    100.81 o 
 -11   6   2       19.62        1.07     94.51 o 
 -10   6   2      138.69       55.16     86.95 o 
  -9   6   2      514.55      796.94    162.73 o 
  -8   6   2     1489.68     1340.59    135.75 o 
  -7   6   2       66.18       59.57     51.23 o 
  -6   6   2      106.49       51.97     58.48 o 
  -5   6   2        2.14       25.07     32.85 o 
  -4   6   2      563.05      556.03     55.89 o 
  -3   6   2    11198.35    10716.12    278.80 o 
  -2   6   2    15038.31    14074.40    347.29 o 
  -1   6   2      673.05      697.50     56.43 o 
   0   6   2      148.59      121.59     30.08 o 
   1   6   2       48.05       54.03     26.48 o 
   2   6   2      287.66      335.92     41.51 o 
   3   6   2    18193.00    17289.95    416.52 o 
   4   6   2     6701.84     6473.37    223.48 o 
   5   6   2      223.38      248.01     44.62 o 
   6   6   2     1301.22     1347.44    116.43 o 
   7   6   2      324.46      344.72     79.57 o 
   8   6   2      353.09      333.99     76.51 o 
   9   6   2     1250.53     1187.58    236.93 o 
  10   6   2        2.92      169.28    145.01 o 
  11   6   2        2.72      136.59    141.29 o 
 -11   7   2       78.78       96.02     99.84 o 
 -10   7   2       41.13      -90.51     79.92 o 
  -9   7   2      409.59      638.83    132.00 o 
  -8   7   2      191.60      228.92    121.02 o 
  -7   7   2      863.25      958.17    117.52 o 
  -6   7   2     2248.24     2537.11    176.21 o 
  -5   7   2      565.22      477.21     58.70 o 
  -4   7   2     3542.13     3821.07    141.26 o 
  -3   7   2     3357.36     3343.99    195.83 o 
  -2   7   2     5545.87     5357.87    167.95 o 
  -1   7   2       92.18      103.69     35.48 o 
   0   7   2     8052.84     8282.00    226.37 o 
   1   7   2     9311.52     9513.09    253.12 o 
   2   7   2    13334.55    12991.22    328.35 o 
   3   7   2     1459.04     1471.73     84.26 o 
   4   7   2     5266.81     5486.79    172.93 o 
   5   7   2     1323.68     1527.63     93.01 o 
   6   7   2       72.21      104.66     44.46 o 
   7   7   2     1527.32     1571.09    131.72 o 
   8   7   2     1159.07     1160.08    150.39 o 
   9   7   2     1185.98      984.83    278.69 o 
  10   7   2      165.67      270.11    152.61 o 
  11   7   2        1.93       -3.72    120.25 o 
 -11   8   2      178.22      193.97    105.09 o 
 -10   8   2      327.63      352.44    131.01 o 
  -9   8   2      771.63     1042.77    163.18 o 
  -8   8   2        4.80       65.07     70.46 o 
  -7   8   2     1766.88     1731.35    160.07 o 
  -6   8   2     1109.62     1114.95    124.43 o 
  -5   8   2       12.98       29.05     42.35 o 
  -4   8   2     2348.45     2215.37    157.49 o 
  -3   8   2    24077.64    24116.45    575.82 o 
  -2   8   2      242.83      365.08     80.81 o 
  -1   8   2       34.13      -10.33     31.65 o 
   0   8   2      698.32      621.75     61.18 o 
   1   8   2       14.04       82.18     37.34 o 
   2   8   2       76.81       54.13     42.11 o 
   3   8   2    12479.72    11441.39    353.65 o 
   4   8   2     2715.79     2423.45    190.61 o 
   5   8   2     4532.56     4109.87    312.39 o 
   6   8   2       30.72      -57.26     49.39 o 
   7   8   2     2860.09     2624.78    237.74 o 
   8   8   2      569.26      675.79    100.92 o 
   9   8   2       27.62      -50.45     73.94 o 
  10   8   2      361.60      339.70    164.43 o 
 -10   9   2      237.73      384.75    109.80 o 
  -9   9   2      821.03      911.56    160.89 o 
  -8   9   2       33.33      -56.06     64.52 o 
  -7   9   2     1571.09     2082.33    316.05 o 
  -6   9   2     4853.64     5098.41    278.58 o 
  -5   9   2     2696.49     2863.80    208.95 o 
  -4   9   2      158.72      177.99     50.36 o 
  -3   9   2      216.61      170.86     52.58 o 
  -2   9   2     2058.78     2177.63    215.89 o 
  -1   9   2        9.98      -17.82     35.08 o 
   0   9   2    24102.66    24342.59    667.10 o 
   1   9   2      100.38      127.93     48.01 o 
   2   9   2      463.10      505.85     70.20 o 
   3   9   2     8859.54     8331.81    286.21 o 
   4   9   2     1581.27     1548.99    120.08 o 
   5   9   2     1529.98     1567.64    143.73 o 
   6   9   2     2399.97     2468.33    184.89 o 
   7   9   2      667.41      803.22    112.64 o 
   8   9   2     1032.52     1644.51    214.35 o 
   9   9   2      919.56     1158.20    183.00 o 
  10   9   2        1.09       65.71    123.16 o 
 -10  10   2      205.59      165.68    109.16 o 
  -9  10   2      594.15      742.66    149.18 o 
  -8  10   2       59.00      117.94     82.20 o 
  -7  10   2     2208.41     2128.52    239.92 o 
  -6  10   2      849.98      973.26    210.88 o 
  -5  10   2     1138.78      963.68    164.24 o 
  -4  10   2      742.49      805.59    165.20 o 
  -3  10   2       76.77       38.51     44.22 o 
  -2  10   2      580.99      599.18     78.38 o 
  -1  10   2    11512.54    11057.37    359.79 o 
   0  10   2        4.82        3.93     39.79 o 
   1  10   2     2925.09     3106.75    173.88 o 
   2  10   2        3.93       27.62     41.80 o 
   3  10   2      594.09      662.18     85.53 o 
   4  10   2     1799.87     1973.68    144.02 o 
   5  10   2     1458.23     1557.03    154.72 o 
   6  10   2      935.88      962.03    128.04 o 
   7  10   2       80.91       97.57     72.06 o 
   8  10   2       49.19      154.97    110.25 o 
   9  10   2      623.09      710.43    156.06 o 
  -9  11   2       78.95      136.29    116.00 o 
  -8  11   2      309.75      216.69     93.24 o 
  -7  11   2      382.49      643.32    143.47 o 
  -6  11   2      120.43      233.92     83.53 o 
  -5  11   2     2759.79     2994.53    221.31 o 
  -4  11   2     3349.46     3650.38    244.29 o 
  -3  11   2       19.21       52.36     47.88 o 
  -2  11   2     1490.79     1527.02    130.10 o 
  -1  11   2       48.56       92.75     66.27 o 
   0  11   2      846.33      739.91     90.85 o 
   1  11   2       56.90       87.11     53.01 o 
   2  11   2     4165.92     4239.17    210.61 o 
   3  11   2     1237.71     1397.41    125.47 o 
   4  11   2      191.74      348.43     75.96 o 
   5  11   2     1802.87     2277.42    192.77 o 
   6  11   2      593.90      670.44    112.32 o 
   7  11   2       19.54      113.61    112.19 o 
   8  11   2      238.97      169.94    114.09 o 
  -8  12   2      612.31      828.70    175.99 o 
  -7  12   2       24.76       66.95     77.07 o 
  -6  12   2      145.97      222.37     90.44 o 
  -5  12   2       64.67       96.11     76.64 o 
  -4  12   2      503.24      558.59     91.84 o 
  -3  12   2     1438.76     1492.04    135.34 o 
  -2  12   2     2050.62     2543.74    202.57 o 
  -1  12   2       37.10      -41.76     50.58 o 
   0  12   2      701.98      822.02    101.91 o 
   1  12   2      151.39      282.35     70.58 o 
   2  12   2     1001.42     1186.77    143.71 o 
   3  12   2      727.24      650.94     97.79 o 
   4  12   2      478.17      422.71     86.53 o 
   5  12   2       10.12       49.97     75.56 o 
   6  12   2      296.40      253.13     91.25 o 
   7  12   2       54.04       83.62    210.55 o 
   8  12   2      171.14      497.98    275.29 o 
  -7  13   2      312.13      336.05     90.09 o 
  -6  13   2      190.29      185.82     90.36 o 
  -5  13   2     1100.99     1300.49    155.59 o 
  -4  13   2      103.60      151.03     75.33 o 
  -3  13   2      598.47      598.03    120.27 o 
  -2  13   2      147.85       58.70     64.16 o 
  -1  13   2      436.15      461.68     89.49 o 
   0  13   2       72.63      181.92     72.08 o 
   1  13   2     1286.06     1526.01    248.38 o 
   2  13   2      236.82      150.88     75.13 o 
   3  13   2      212.64      127.22     73.65 o 
   4  13   2       73.60       68.18     71.04 o 
   5  13   2      353.15      360.78    104.31 o 
   6  13   2       68.45      -85.24    145.51 o 
  -6  14   2        8.37        6.37     73.14 o 
  -5  14   2       92.35      177.55     73.40 o 
  -4  14   2       82.24       71.83     69.18 o 
  -3  14   2        1.60        0.78     64.49 o 
  -2  14   2     1077.98     1066.52    124.93 o 
  -1  14   2      115.22      -10.46     58.82 o 
   0  14   2      199.91      256.89     80.57 o 
   1  14   2       80.65       64.62     71.90 o 
   2  14   2      400.69      517.94     94.09 o 
   3  14   2        0.65       84.13     73.93 o 
   4  14   2       92.90       84.99     96.85 o 
   5  14   2        5.27        2.89     94.26 o 
  -4  15   2      460.00      642.99    125.65 o 
  -3  15   2      107.67       90.48     59.75 o 
  -2  15   2      187.29      253.17     73.56 o 
  -1  15   2       96.72       70.55     60.79 o 
   0  15   2       93.73       92.65     58.26 o 
   1  15   2      413.83      502.48     97.83 o 
   2  15   2      794.16      705.42    101.91 o 
   3  15   2       10.38      189.00    180.37 o 
 -13   0   3      479.44      300.54    146.63 o 
 -11   0   3     1442.14     1532.13    287.27 o 
  -9   0   3     3032.43     2977.36    355.56 o 
  -7   0   3     3225.60     3520.82    344.56 o 
  -5   0   3    21485.19    21192.63    651.21 o 
  -3   0   3    21193.24    21424.09    616.31 o 
  -1   0   3      212.96      241.42     31.34 o 
   1   0   3    16592.25    17137.71    592.91 o 
   3   0   3      762.29     1000.75     78.29 o 
   5   0   3      976.03     1278.83    111.29 o 
   7   0   3     1811.54     1978.53    190.08 o 
   9   0   3       82.06      115.07    107.14 o 
 -13   1   3       18.82      104.18     90.55 o 
 -12   1   3        7.75      354.84    113.90 o 
 -11   1   3      149.69      257.11    106.11 o 
 -10   1   3        3.07       20.79     98.24 o 
  -9   1   3      263.83      168.85    155.69 o 
  -8   1   3      198.21      147.90     77.93 o 
  -7   1   3     1739.02     1774.56    267.68 o 
  -6   1   3     1138.74     1180.86     77.22 o 
  -5   1   3     1684.59     1793.74     83.20 o 
  -4   1   3    12208.35    11815.42    287.44 o 
  -3   1   3     7290.41     7478.07    192.55 o 
  -2   1   3     9398.86    10134.69    217.17 o 
  -1   1   3    13206.77    14835.22    301.11 o 
   0   1   3       64.04      157.99     22.82 o 
   1   1   3     3821.27     3993.59     92.57 o 
   2   1   3    21645.31    22175.45    488.20 o 
   3   1   3     6175.94     6051.14    174.77 o 
   4   1   3     1885.34     1837.74     83.25 o 
   5   1   3     2301.44     2539.45    107.00 o 
   6   1   3      625.38      556.96     61.87 o 
   7   1   3       38.73       12.87     39.89 o 
   8   1   3      426.03      244.34     88.17 o 
   9   1   3       92.98       69.48     80.76 o 
 -13   2   3      175.80      121.96    117.09 o 
 -12   2   3      961.32     1242.18    188.02 o 
 -11   2   3      304.32      408.06    120.92 o 
 -10   2   3     3195.62     3254.50    282.81 o 
  -9   2   3      438.18      461.70    333.55 o 
  -8   2   3     2914.26     2926.22    267.44 o 
  -7   2   3     8293.09     7466.34    367.80 o 
  -6   2   3     9268.66     8734.46    269.03 o 
  -5   2   3     3287.54     3385.31    130.54 o 
  -4   2   3      352.69      405.76     40.84 o 
  -3   2   3       35.60       74.21     23.46 o 
  -2   2   3     1374.50     1392.89     50.92 o 
  -1   2   3    23501.13    24093.05    480.80 o 
   0   2   3     4509.28     4608.62    107.22 o 
   1   2   3     1265.34     1310.29     56.06 o 
   2   2   3    51469.19    51235.52   1101.95 o 
   3   2   3       47.69      108.60     24.74 o 
   4   2   3    18707.35    19235.24    498.00 o 
   5   2   3       84.36      145.38     35.27 o 
   6   2   3     9782.22    10466.87    306.07 o 
   7   2   3        0.24       17.14     39.88 o 
   8   2   3     5438.04     5703.10    253.45 o 
   9   2   3      524.56      377.25    137.08 o 
 -13   3   3      104.22       64.27     74.72 o 
 -12   3   3        4.18       47.20     92.80 o 
 -11   3   3      105.87      -10.93     86.74 o 
 -10   3   3      204.77      248.80    101.50 o 
  -9   3   3      111.91       -9.87     63.06 o 
  -8   3   3     1768.51     2025.83    197.42 o 
  -7   3   3       56.72       26.88     45.56 o 
  -6   3   3    25218.03    23986.21    637.13 o 
  -5   3   3      162.38      215.38     53.46 o 
  -4   3   3     4695.40     4691.83    126.68 o 
  -3   3   3       55.18       44.26     18.69 o 
  -2   3   3    45339.13    44849.91    883.80 o 
  -1   3   3     2387.77     2299.01     67.38 o 
   0   3   3   123482.84   118508.52   2278.52 o 
   1   3   3     1575.19     1567.83     63.53 o 
   2   3   3       28.19       85.87     24.66 o 
   3   3   3      585.03      517.23     47.97 o 
   4   3   3     1377.42     1691.92     87.17 o 
   5   3   3     4295.09     4349.00    154.54 o 
   6   3   3     1663.48     1760.79    103.75 o 
   7   3   3     1477.64     1542.88    105.01 o 
   8   3   3     4164.73     4174.83    258.18 o 
   9   3   3       39.01      175.60    109.24 o 
  10   3   3     2098.96     2388.59    330.15 o 
 -12   4   3      713.24      987.01    623.89 o 
 -11   4   3       56.32       25.48     85.28 o 
 -10   4   3     1293.94     1512.57    194.55 o 
  -9   4   3      138.13       89.18     75.21 o 
  -8   4   3     6475.27     5847.01    325.09 o 
  -7   4   3     2543.02     3186.75    183.09 o 
  -6   4   3     2531.24     2627.95    226.40 o 
  -5   4   3      268.17      251.05     36.85 o 
  -4   4   3       10.35        9.21     24.04 o 
  -3   4   3     9254.93     9167.76    235.94 o 
  -2   4   3      567.46      536.48     37.17 o 
  -1   4   3     2484.54     2455.72     73.42 o 
   0   4   3    13696.28    13889.63    292.35 o 
   1   4   3     9922.80    10305.58    253.57 o 
   2   4   3    20916.19    21329.36    488.34 o 
   3   4   3    14910.28    14753.74    353.65 o 
   4   4   3    21879.58    20951.38    488.29 o 
   5   4   3      788.08      897.89     85.42 o 
   6   4   3    10181.08    10088.42    305.03 o 
   7   4   3      259.31      352.01     69.79 o 
   8   4   3     6826.65     7118.04    287.74 o 
   9   4   3      190.51      345.85    141.77 o 
  10   4   3      346.86      437.78    161.52 o 
 -12   5   3      131.17      190.38     97.28 o 
 -11   5   3      170.27      165.89     98.34 o 
 -10   5   3     2311.96     2316.09    244.20 o 
  -9   5   3       84.25      -29.99     90.39 o 
  -8   5   3     1289.10     1468.25    311.14 o 
  -7   5   3      158.04       96.78     57.78 o 
  -6   5   3        4.08       31.77     42.04 o 
  -5   5   3       20.24       11.50     30.04 o 
  -4   5   3    36538.43    35683.80    804.40 o 
  -3   5   3     4383.62     4155.91    133.38 o 
  -2   5   3     5102.43     4646.56    142.30 o 
  -1   5   3     8676.72     9312.20    309.11 o 
   0   5   3      417.56      446.68     30.24 o 
   1   5   3     1094.74     1171.68     69.66 o 
   2   5   3    26135.34    26347.15    600.60 o 
   3   5   3      338.27      371.22     43.63 o 
   4   5   3      127.46      187.67     48.16 o 
   5   5   3      601.79      691.14     62.03 o 
   6   5   3     2476.13     2622.54    143.99 o 
   7   5   3     2612.80     2522.84    161.78 o 
   8   5   3      273.17      261.08    177.46 o 
   9   5   3      355.31      262.34    126.72 o 
  10   5   3      813.69      762.43    197.12 o 
 -12   6   3        0.22       68.54    153.26 o 
 -11   6   3      442.18      284.23    109.38 o 
 -10   6   3        1.09       75.76     87.63 o 
  -9   6   3     2873.69     2846.71    327.48 o 
  -8   6   3      694.45      681.68    102.38 o 
  -7   6   3       49.73      -18.38     52.86 o 
  -6   6   3      845.69     1027.29     98.11 o 
  -5   6   3     2122.87     2309.00    137.46 o 
  -4   6   3     1398.81     1186.32     79.13 o 
  -3   6   3    16776.16    16267.30    398.00 o 
  -2   6   3     1359.86     1327.75     83.20 o 
  -1   6   3     9571.69     9226.51    243.44 o 
   0   6   3     8942.42     8437.97    225.47 o 
   1   6   3      993.23     1062.98     68.04 o 
   2   6   3     6502.62     6750.57    192.87 o 
   3   6   3     1456.26     1660.66     89.11 o 
   4   6   3      634.55      740.21     64.41 o 
   5   6   3    12681.96    11367.01    300.65 o 
   6   6   3     2469.25     2208.14    156.88 o 
   7   6   3      209.09      201.74     52.21 o 
   8   6   3      154.24       59.11     65.56 o 
   9   6   3      329.98      184.44     91.67 o 
  10   6   3      115.75       45.48    120.41 o 
 -11   7   3       11.27       -5.94    129.23 o 
 -10   7   3        3.33      -26.96     81.69 o 
  -9   7   3      359.64      601.75    161.35 o 
  -8   7   3      161.09      142.15    112.77 o 
  -7   7   3      160.22       51.94     56.87 o 
  -6   7   3     1366.81     1231.63    107.74 o 
  -5   7   3    10338.81    10164.57    324.85 o 
  -4   7   3     2790.31     2641.00    122.47 o 
  -3   7   3       26.66       97.25     43.70 o 
  -2   7   3      100.32      171.38     40.78 o 
  -1   7   3       59.45       91.87     43.69 o 
   0   7   3       30.05       28.10     35.16 o 
   1   7   3    29614.92    28531.06    810.94 o 
   2   7   3    10876.88    10448.45    277.65 o 
   3   7   3       40.63       87.23     36.78 o 
   4   7   3      229.44      209.65     45.48 o 
   5   7   3      112.55      130.34     44.49 o 
   6   7   3       42.44      -11.62     37.52 o 
   7   7   3     2973.05     2669.29    222.41 o 
   8   7   3      653.70      594.01     96.20 o 
   9   7   3       36.79       11.33     67.13 o 
  10   7   3      925.16     1091.93    251.82 o 
 -11   8   3      200.65      392.46    112.70 o 
 -10   8   3      121.88       38.04     81.54 o 
  -9   8   3       37.96       36.80     89.97 o 
  -8   8   3     6505.22     6391.31    305.89 o 
  -7   8   3     2644.58     2684.14    203.23 o 
  -6   8   3        8.69       74.30     60.44 o 
  -5   8   3     2909.35     2980.49    164.72 o 
  -4   8   3        5.85      -47.41     31.60 o 
  -3   8   3       45.09       59.17     37.61 o 
  -2   8   3    18415.70    18098.62    448.23 o 
  -1   8   3     6452.16     6024.51    387.83 o 
   0   8   3     8165.14     7421.39    264.26 o 
   1   8   3      517.60      505.89     68.38 o 
   2   8   3     8810.89     8947.07    341.85 o 
   3   8   3     1991.25     2229.19    143.23 o 
   4   8   3     2905.47     2757.67    232.89 o 
   5   8   3      598.87      612.41     99.77 o 
   6   8   3     6092.73     6444.47    345.45 o 
   7   8   3      396.43      604.47    194.21 o 
   8   8   3      985.46     1057.87    270.27 o 
   9   8   3      533.42      353.59    122.76 o 
  10   8   3      294.19      378.06    178.67 o 
 -10   9   3        8.65       98.34     89.81 o 
  -9   9   3       51.70      200.06    166.78 o 
  -8   9   3        4.73       44.57     72.41 o 
  -7   9   3      200.93      352.98     89.20 o 
  -6   9   3     2160.92     2246.66    155.14 o 
  -5   9   3     5195.25     4947.74    212.33 o 
  -4   9   3     3299.97     3461.96    154.88 o 
  -3   9   3     6338.82     6700.16    214.04 o 
  -2   9   3     3212.92     3084.53    189.95 o 
  -1   9   3     4899.62     4288.82    288.23 o 
   0   9   3     7612.88     7182.81    254.26 o 
   1   9   3     1332.75     1118.85    101.17 o 
   2   9   3     2379.25     2289.89    142.06 o 
   3   9   3    11982.08    11377.32    363.58 o 
   4   9   3      766.88      797.79     88.22 o 
   5   9   3     2900.07     3242.07    177.28 o 
   6   9   3        8.74      -77.09     51.40 o 
   7   9   3      156.75      207.26    106.22 o 
   8   9   3      596.92      611.38    141.27 o 
   9   9   3     1123.09     1203.99    185.50 o 
  10   9   3      161.49      112.64    131.74 o 
 -10  10   3      828.10     1115.39    180.16 o 
  -9  10   3       13.52      -34.87     78.13 o 
  -8  10   3      249.68      197.30    191.19 o 
  -7  10   3     1062.39      984.13    137.74 o 
  -6  10   3     2864.61     3281.98    422.74 o 
  -5  10   3      159.98      145.30     84.20 o 
  -4  10   3     1591.24     1409.04    120.23 o 
  -3  10   3      220.42      250.71     61.29 o 
  -2  10   3     8984.78     8463.49    295.19 o 
  -1  10   3     4559.17     4724.26    207.19 o 
   0  10   3      877.05     1052.62    101.03 o 
   1  10   3      491.76      677.87     87.94 o 
   2  10   3        3.47       12.65     45.05 o 
   3  10   3      136.20       62.34     52.01 o 
   4  10   3    12496.21    12911.32    546.43 o 
   5  10   3      470.88      550.69     84.18 o 
   6  10   3       16.48      171.94    104.56 o 
   7  10   3       45.93       42.78    103.63 o 
   8  10   3      188.34      271.03    122.62 o 
   9  10   3      283.59      148.38    117.63 o 
  -9  11   3      210.78      190.29     97.51 o 
  -8  11   3      567.09      888.82    139.62 o 
  -7  11   3      292.46      114.35    142.82 o 
  -6  11   3     2419.69     2336.83    202.93 o 
  -5  11   3     1980.70     2051.90    472.84 o 
  -4  11   3       29.92       11.32     48.84 o 
  -3  11   3     1696.58     1929.25    144.94 o 
  -2  11   3     2658.26     2736.08    199.56 o 
  -1  11   3       80.33       76.26     59.88 o 
   0  11   3     4978.61     4804.96    225.20 o 
   1  11   3     3665.31     3809.24    197.05 o 
   2  11   3      126.70       96.85     57.28 o 
   3  11   3      677.66      574.00     88.30 o 
   4  11   3      123.75      201.58     66.98 o 
   5  11   3      222.49      196.49     68.24 o 
   6  11   3      191.62      306.36    121.71 o 
   7  11   3     1406.90     1259.88    208.54 o 
   8  11   3      360.87      790.11    174.14 o 
  -8  12   3      207.36      231.28     92.08 o 
  -7  12   3      904.96     1239.25    347.47 o 
  -6  12   3      175.18      190.13     84.98 o 
  -5  12   3      103.59       69.40     69.74 o 
  -4  12   3      488.64      470.24    101.02 o 
  -3  12   3     1764.62     1840.08    150.58 o 
  -2  12   3      378.84      479.76     86.99 o 
  -1  12   3     1832.71     1815.20    148.62 o 
   0  12   3     1622.30     2055.83    201.03 o 
   1  12   3      740.62      697.56     99.27 o 
   2  12   3      713.49     1030.66    114.06 o 
   3  12   3     1522.90     1858.05    187.93 o 
   4  12   3       70.66      151.47     68.55 o 
   5  12   3      146.71      212.24     86.12 o 
   6  12   3      689.32      921.69    193.80 o 
   7  12   3       50.27       96.67    143.79 o 
  -7  13   3      110.68      122.86    102.93 o 
  -6  13   3      114.08       48.95     67.27 o 
  -5  13   3      223.52      224.78     81.49 o 
  -4  13   3     1699.12     2080.81    292.49 o 
  -3  13   3       25.98       14.30     67.15 o 
  -2  13   3        3.73       59.14     61.03 o 
  -1  13   3       35.95      -23.10     56.76 o 
   0  13   3     1384.36     1438.60    138.02 o 
   1  13   3      536.93      542.21     94.28 o 
   2  13   3     1935.97     1825.15    159.13 o 
   3  13   3       19.49      -38.85     60.15 o 
   4  13   3       24.67      -50.99     62.85 o 
   5  13   3       82.62      -99.52    122.81 o 
   6  13   3      442.88      889.27    216.07 o 
  -6  14   3      248.45      352.99    195.66 o 
  -5  14   3      146.37      231.72     82.97 o 
  -4  14   3       31.87       43.40     72.59 o 
  -3  14   3     1325.66     1472.03    149.51 o 
  -2  14   3      167.17      350.68     82.55 o 
  -1  14   3      637.47      628.30    128.43 o 
   0  14   3       16.97       26.94     68.82 o 
   1  14   3      235.25      358.80     88.42 o 
   2  14   3        4.31       15.60     70.96 o 
   3  14   3      298.70      404.76     94.74 o 
   4  14   3        8.54        9.67     78.79 o 
   5  14   3      548.53      664.57    203.84 o 
  -3  15   3       24.45       65.09     70.77 o 
  -2  15   3       21.85      127.91     66.99 o 
  -1  15   3        0.57      -28.53     62.69 o 
   0  15   3      133.27      219.70     71.70 o 
   1  15   3      677.64      945.62    233.99 o 
   2  15   3      602.11      831.66    127.63 o 
   3  15   3       93.17      239.32     83.69 o 
 -12   0   4        0.55      -75.09     98.88 o 
 -10   0   4       36.19       40.46    110.86 o 
  -8   0   4     4227.12     4892.89    405.73 o 
  -6   0   4    43737.00    40938.74   1466.64 o 
  -4   0   4    24572.53    26600.75    767.96 o 
  -2   0   4    52108.88    51661.26   1428.75 o 
   0   0   4   175662.02   157261.28   4259.25 o 
   2   0   4     3721.74     4166.55    143.46 o 
   4   0   4     1751.13     1960.82    126.50 o 
   6   0   4      242.52      281.23     73.27 o 
 -13   1   4       42.53       74.44     85.79 o 
 -12   1   4     1816.49     1583.48    213.12 o 
 -11   1   4       98.42       85.71     94.06 o 
 -10   1   4     2402.14     2677.29    252.15 o 
  -9   1   4     1618.97     1924.63    203.64 o 
  -8   1   4     3959.83     3595.45    261.35 o 
  -7   1   4     2738.66     2442.22    166.04 o 
  -6   1   4     5862.91     5333.45    164.03 o 
  -5   1   4      104.04      178.21     33.86 o 
  -4   1   4       32.83       52.01     19.12 o 
  -3   1   4    13517.96    13794.75    324.17 o 
  -2   1   4     2737.28     2649.05     75.32 o 
  -1   1   4    23943.94    24571.92    539.27 o 
   0   1   4    12065.04    11913.83    246.89 o 
   1   1   4     3233.83     3252.28    118.13 o 
   2   1   4    35425.38    35690.86    704.04 o 
   3   1   4     3308.13     3512.71    103.78 o 
   4   1   4    18289.30    18263.48    475.72 o 
   5   1   4    14388.31    14800.11    402.63 o 
   6   1   4     6498.98     6650.48    216.84 o 
   7   1   4      201.63      219.53     57.40 o 
   8   1   4     3857.27     4285.36    260.62 o 
 -13   2   4        0.71       97.16     87.98 o 
 -12   2   4       35.07       27.19     88.37 o 
 -11   2   4      128.25      245.48    108.67 o 
 -10   2   4      624.05      508.89    120.56 o 
  -9   2   4      246.92      338.82     96.48 o 
  -8   2   4     2127.17     1809.61    234.18 o 
  -7   2   4     2491.35     2407.18    185.92 o 
  -6   2   4      269.13      271.61     59.80 o 
  -5   2   4    11709.73    11498.64    293.78 o 
  -4   2   4    31911.98    32080.88    709.24 o 
  -3   2   4      941.36     1086.04     49.66 o 
  -2   2   4    34501.92    35153.58    698.52 o 
  -1   2   4     5459.38     5858.89    136.33 o 
   0   2   4      187.10      228.23     25.79 o 
   1   2   4     2263.62     2276.59     67.26 o 
   2   2   4    29442.82    30328.44    666.32 o 
   3   2   4     1616.01     1636.92     66.97 o 
   4   2   4     1824.51     1603.05     81.72 o 
   5   2   4      207.95      175.53     39.39 o 
   6   2   4      390.50      511.12     63.97 o 
   7   2   4     1304.17     1441.89    116.17 o 
   8   2   4      276.65      366.88     89.34 o 
 -13   3   4        1.47      -39.49     77.99 o 
 -12   3   4      294.64      386.38    121.34 o 
 -11   3   4      321.12      390.31    120.24 o 
 -10   3   4      416.70      298.16    101.94 o 
  -9   3   4       51.20      162.79     84.29 o 
  -8   3   4      782.82      751.26    124.27 o 
  -7   3   4     1010.78     1013.34     93.05 o 
  -6   3   4     2295.54     2399.29    164.67 o 
  -5   3   4     1863.81     1786.89     93.07 o 
  -4   3   4      598.84      817.11     47.53 o 
  -3   3   4    21073.41    21594.97    448.45 o 
  -2   3   4     4112.88     3896.91    115.53 o 
  -1   3   4     9005.48     9347.99    207.48 o 
   0   3   4    13036.61    13122.46    276.71 o 
   1   3   4      389.61      386.07     28.87 o 
   2   3   4      957.16      879.12     49.22 o 
   3   3   4    38559.16    38601.68    849.75 o 
   4   3   4      224.22      301.78     51.57 o 
   5   3   4     4536.78     4330.60    199.44 o 
   6   3   4     1156.16     1161.05     88.79 o 
   7   3   4      279.66      255.19     68.62 o 
   8   3   4      180.08      148.64     70.71 o 
 -12   4   4      201.38       63.40    150.03 o 
 -11   4   4      261.88      178.88    102.28 o 
 -10   4   4        0.30      -52.22     73.23 o 
  -9   4   4     3951.87     4400.85    745.19 o 
  -8   4   4     5085.39     5079.92    252.01 o 
  -7   4   4     2993.55     2918.70    171.74 o 
  -6   4   4      233.20      272.26     59.31 o 
  -5   4   4        1.58       66.24     28.81 o 
  -4   4   4     2742.49     2456.91    116.31 o 
  -3   4   4    21272.79    21433.82    489.36 o 
  -2   4   4    24159.05    24738.63    508.20 o 
  -1   4   4     2878.99     2651.40     85.94 o 
   0   4   4     6670.70     7123.60    166.98 o 
   1   4   4      550.45      547.03     36.91 o 
   2   4   4     1828.29     2095.49     83.59 o 
   3   4   4      767.07     1014.09     99.65 o 
   4   4   4     1327.36     1584.38     82.18 o 
   5   4   4     2285.51     2510.15    127.03 o 
   6   4   4     4392.50     4272.06    152.05 o 
   7   4   4     3460.11     3320.97    184.42 o 
   8   4   4      776.17      758.77    122.61 o 
   9   4   4      412.53      497.66    149.70 o 
 -12   5   4      163.96      211.61    101.53 o 
 -11   5   4      303.73      482.62    141.85 o 
 -10   5   4     1412.67     1278.56    182.72 o 
  -9   5   4      230.94      191.56     88.55 o 
  -8   5   4     5762.61     6309.81    340.88 o 
  -7   5   4      284.10      256.77     63.17 o 
  -6   5   4      522.59      604.76    104.34 o 
  -5   5   4    11613.27    11209.50    294.19 o 
  -4   5   4      917.10      817.00     71.05 o 
  -3   5   4       17.60       20.49     24.09 o 
  -2   5   4     7109.04     7416.77    179.91 o 
  -1   5   4     4383.73     4345.56    116.63 o 
   0   5   4     4758.56     4471.50    124.73 o 
   1   5   4    32769.02    32997.52    727.69 o 
   2   5   4    21350.39    22606.24    525.17 o 
   3   5   4        9.92       31.62     27.88 o 
   4   5   4     1922.40     1913.36     93.99 o 
   5   5   4     1647.69     1491.34     91.36 o 
   6   5   4     2993.08     2900.44    158.21 o 
   7   5   4     3671.98     3594.69    194.14 o 
   8   5   4     2642.06     2931.82    259.91 o 
   9   5   4      280.98      224.15    117.82 o 
 -12   6   4        0.59        4.56     76.95 o 
 -11   6   4     1361.25     1617.66    219.19 o 
 -10   6   4      587.70      387.59    120.14 o 
  -9   6   4       76.68       42.97     86.12 o 
  -8   6   4        0.14      -24.21     55.99 o 
  -7   6   4       74.45       54.61     47.14 o 
  -6   6   4    15239.25    14765.89    519.51 o 
  -5   6   4     7096.59     7342.38    253.58 o 
  -4   6   4    18753.34    17912.07    439.92 o 
  -3   6   4       48.20       72.61     35.30 o 
  -2   6   4     1516.53     1562.36     87.50 o 
  -1   6   4     1015.21      827.81     63.90 o 
   0   6   4    46078.84    46920.75    935.03 o 
   1   6   4     1290.80     1253.75     85.62 o 
   2   6   4     8388.78     8355.10    229.36 o 
   3   6   4      549.93      555.50     67.44 o 
   4   6   4     3422.82     3295.03    138.91 o 
   5   6   4     4285.60     4092.55    147.16 o 
   6   6   4     1260.46     1172.47    116.78 o 
   7   6   4       14.97       32.00     52.08 o 
   8   6   4      745.31      800.32    106.02 o 
   9   6   4      297.17      316.02     86.46 o 
  10   6   4     3195.28     3246.01    376.28 o 
  11   6   4      111.80        9.06    161.03 o 
 -11   7   4       84.67       75.24     87.87 o 
 -10   7   4     3130.95     3228.90    300.50 o 
  -9   7   4     1565.05     1567.65    196.31 o 
  -8   7   4      969.09      769.39    145.83 o 
  -7   7   4     3510.54     3266.00    185.78 o 
  -6   7   4      476.74      475.73     79.45 o 
  -5   7   4       19.84       20.73     50.30 o 
  -4   7   4    11079.85    10923.49    316.56 o 
  -3   7   4     5628.44     5568.34    179.86 o 
  -2   7   4     6455.05     6395.35    233.22 o 
  -1   7   4     4929.71     4710.75    205.79 o 
   0   7   4     4712.16     4568.83    151.79 o 
   1   7   4      903.83      933.55     70.39 o 
   2   7   4      111.66      174.78     40.37 o 
   3   7   4      991.56     1102.87     78.47 o 
   4   7   4    13487.94    12572.79    365.74 o 
   5   7   4       72.50       73.77     46.40 o 
   6   7   4     7791.50     7531.94    322.01 o 
   7   7   4     1106.34     1116.53    117.82 o 
   8   7   4      287.46      336.03     81.79 o 
   9   7   4        0.31       57.52     73.14 o 
 -11   8   4       40.88       56.34     89.82 o 
 -10   8   4       36.86      -62.19     71.55 o 
  -9   8   4       27.99      -91.37     74.88 o 
  -8   8   4     1433.34     1422.82    155.79 o 
  -7   8   4     2047.05     2068.43    241.12 o 
  -6   8   4     1374.42     1415.97    121.80 o 
  -5   8   4     2198.50     2584.23    181.76 o 
  -4   8   4     1044.13     1321.29     93.38 o 
  -3   8   4     5491.50     5172.23    177.57 o 
  -2   8   4    14344.04    13382.18    352.71 o 
  -1   8   4     6307.99     6224.91    195.45 o 
   0   8   4     4530.38     4209.13    163.72 o 
   1   8   4     2317.09     2457.83    117.90 o 
   2   8   4     1066.28      980.95     78.22 o 
   3   8   4     4142.18     4461.12    179.74 o 
   4   8   4     7111.58     7093.74    220.01 o 
   5   8   4     4065.05     4291.27    164.83 o 
   6   8   4       20.08       42.38     59.37 o 
   7   8   4      181.05      106.81    136.27 o 
   8   8   4       56.64        4.55    219.54 o 
   9   8   4      287.10      369.45    217.84 o 
 -10   9   4      146.45      105.79     80.34 o 
  -9   9   4      468.93      776.63    240.98 o 
  -8   9   4      657.27      568.27    112.91 o 
  -7   9   4       13.19      153.38    169.81 o 
  -6   9   4     3758.26     3769.30    236.01 o 
  -5   9   4      328.41      365.89     73.34 o 
  -4   9   4     3512.02     3114.28    163.99 o 
  -3   9   4       64.72       78.78     55.35 o 
  -2   9   4     3384.55     3237.78    143.86 o 
  -1   9   4     1243.55     1185.87    102.58 o 
   0   9   4     1826.42     2011.39    133.84 o 
   1   9   4      670.23      818.86     86.81 o 
   2   9   4     8868.06     8652.89    295.29 o 
   3   9   4      311.39      294.03     62.34 o 
   4   9   4        9.33       -6.90     45.66 o 
   5   9   4      979.86     1138.50    131.82 o 
   6   9   4       37.70       49.17     86.17 o 
   7   9   4      143.52      280.23    110.71 o 
   8   9   4     2348.66     2301.22    244.13 o 
   9   9   4      104.97      263.15    123.53 o 
 -10  10   4        1.77      143.30    130.04 o 
  -9  10   4       81.42      180.63    142.90 o 
  -8  10   4       23.58       34.28     79.89 o 
  -7  10   4     2669.89     2838.14    235.66 o 
  -6  10   4      539.13      868.96    160.26 o 
  -5  10   4       40.28       68.15     64.12 o 
  -4  10   4       76.97       78.63     52.22 o 
  -3  10   4      458.71      442.92     71.31 o 
  -2  10   4      641.01      730.62     88.91 o 
  -1  10   4     7955.63     8087.39    287.12 o 
   0  10   4      423.77      365.17     70.24 o 
   1  10   4     2075.84     2161.53    146.13 o 
   2  10   4     1329.85     1370.74    119.59 o 
   3  10   4     1718.14     1999.23    143.29 o 
   4  10   4     1619.62     1573.27    144.23 o 
   5  10   4     1742.21     1577.63    160.04 o 
   6  10   4      426.48      244.38    110.89 o 
   7  10   4     1071.24     1511.97    209.62 o 
   8  10   4      254.60      239.20    125.20 o 
   9  10   4      475.15      727.89    166.96 o 
  -9  11   4      128.67      291.22    108.54 o 
  -8  11   4      149.55      167.61    108.88 o 
  -7  11   4       55.50       45.43     81.18 o 
  -6  11   4     1134.86     1015.53    176.46 o 
  -5  11   4        5.22       80.61     68.79 o 
  -4  11   4     2677.56     2449.64    251.28 o 
  -3  11   4     3407.74     3588.95    403.84 o 
  -2  11   4      256.44      215.37     62.77 o 
  -1  11   4     1624.19     1537.71    167.72 o 
   0  11   4      139.64      271.87     66.94 o 
   1  11   4        3.59       94.88     55.26 o 
   2  11   4     5904.74     5905.17    243.95 o 
   3  11   4     2810.28     3143.08    188.04 o 
   4  11   4        7.40      -61.17     52.81 o 
   5  11   4       82.30       77.60     78.96 o 
   6  11   4       28.97      145.19    117.58 o 
   7  11   4       63.37      401.17    145.40 o 
   8  11   4      406.14      599.91    166.88 o 
  -8  12   4      742.31      855.32    145.47 o 
  -7  12   4       45.61      -84.91     76.78 o 
  -6  12   4       19.16      -20.63     67.46 o 
  -5  12   4      290.99      251.15    105.37 o 
  -4  12   4      228.96      149.43     75.77 o 
  -3  12   4      433.81      516.27     87.90 o 
  -2  12   4     3641.85     3283.90    198.51 o 
  -1  12   4     2004.72     1807.19    163.22 o 
   0  12   4      492.57      638.77     90.95 o 
   1  12   4       33.32       37.02     59.85 o 
   2  12   4        0.31      -51.76     66.29 o 
   3  12   4      156.76      167.24     69.38 o 
   4  12   4      497.15      498.24    117.26 o 
   5  12   4     1366.97     1606.05    513.03 o 
   6  12   4      615.18     1201.96    221.15 o 
   7  12   4        0.05        6.76    152.45 o 
  -7  13   4      136.12      100.06    100.62 o 
  -6  13   4       19.37        7.59     65.85 o 
  -5  13   4     2276.43     2251.22    353.28 o 
  -4  13   4      427.47      243.99     99.16 o 
  -3  13   4       19.77       11.43     56.88 o 
  -2  13   4      127.07       91.82     68.39 o 
  -1  13   4      110.92      203.86     74.96 o 
   0  13   4      209.66      208.35     75.35 o 
   1  13   4     2997.19     3073.82    204.26 o 
   2  13   4       24.89      126.85     69.68 o 
   3  13   4      378.19      395.20     90.46 o 
   4  13   4      700.00      530.52    163.91 o 
   5  13   4        1.58        4.97    132.83 o 
   6  13   4      110.35      198.68    190.24 o 
  -5  14   4        7.53       17.09     64.02 o 
  -4  14   4      175.75      141.40     79.01 o 
  -3  14   4       48.89       60.70     64.40 o 
  -2  14   4       96.77       74.29     69.95 o 
  -1  14   4       38.74       -2.67     60.27 o 
   0  14   4     1843.62     1957.39    168.57 o 
   1  14   4      379.34      361.88     90.74 o 
   2  14   4       72.73      195.34     78.56 o 
   3  14   4        5.98      146.87    101.37 o 
   4  14   4      219.29      503.95    139.44 o 
  -3  15   4      358.06      533.73    114.06 o 
  -2  15   4       54.74       54.99     63.77 o 
  -1  15   4        6.15      -13.20    101.57 o 
   0  15   4       79.90      121.33     76.31 o 
   1  15   4      303.03      195.08    135.53 o 
   2  15   4       41.88       96.29     77.50 o 
 -13   0   5     1389.40      915.36    219.13 o 
  -9   0   5      356.07      159.25    124.62 o 
  -7   0   5     3846.33     3603.25    310.49 o 
  -5   0   5    30289.08    30573.74    886.01 o 
  -3   0   5    69049.49    67966.56   1877.57 o 
  -1   0   5    46498.56    48264.86   1336.02 o 
   1   0   5     1401.67     1313.85     61.44 o 
   3   0   5   108213.33   103211.42   2824.22 o 
   5   0   5    29135.12    29801.21   1077.01 o 
   7   0   5      549.24      766.47    164.75 o 
 -13   1   5        0.91      231.11     93.72 o 
 -12   1   5      302.20      501.23    125.78 o 
 -11   1   5        2.67       39.39     85.10 o 
 -10   1   5      178.38      209.59     92.98 o 
  -9   1   5     1842.54     1577.99    186.80 o 
  -8   1   5     6110.34     5680.62    259.39 o 
  -7   1   5    19044.69    18748.62    529.86 o 
  -6   1   5     2673.80     2630.12    121.84 o 
  -5   1   5     8953.44     8203.23    224.49 o 
  -4   1   5       24.93       63.43     21.45 o 
  -3   1   5    28207.49    28348.95    576.64 o 
  -2   1   5    37076.95    38006.75    754.77 o 
  -1   1   5    53276.73    53761.96   1050.28 o 
   0   1   5    22196.02    22767.86    457.93 o 
   1   1   5       91.29      113.08     20.06 o 
   2   1   5      894.18      942.02     38.59 o 
   3   1   5      598.34      767.92     48.71 o 
   4   1   5    20093.46    19982.79    463.26 o 
   5   1   5       11.07       -4.46     30.63 o 
   6   1   5     7641.47     8204.60    257.19 o 
   7   1   5     8090.50     8687.54    682.07 o 
   8   1   5      242.11      433.08    143.88 o 
 -13   2   5      202.75      243.01    178.10 o 
 -12   2   5      349.25      327.74    109.89 o 
 -11   2   5       65.14      -22.84     81.92 o 
 -10   2   5       88.69      134.31     89.98 o 
  -9   2   5     4902.06     4790.58    420.86 o 
  -8   2   5     3674.06     3934.97    258.86 o 
  -7   2   5     1649.66     1798.57    126.34 o 
  -6   2   5      426.59      461.03     56.09 o 
  -5   2   5    13584.50    13473.90    339.07 o 
  -4   2   5     4609.36     4563.81    124.30 o 
  -3   2   5     4451.46     4713.72    136.35 o 
  -2   2   5     5447.44     5491.59    136.78 o 
  -1   2   5     2807.29     2659.25     87.26 o 
   0   2   5      217.43      225.43     23.02 o 
   1   2   5    52664.27    52725.94   1032.26 o 
   2   2   5     8423.63     8197.13    185.32 o 
   3   2   5     1590.50     1661.00    127.03 o 
   4   2   5      253.56      279.15     34.98 o 
   5   2   5     6815.73     6993.96    240.54 o 
   6   2   5      149.08      265.77     61.77 o 
   7   2   5     8122.72     8750.02    326.79 o 
   8   2   5      435.33      351.84    136.11 o 
 -13   3   5       33.47       49.44     80.20 o 
 -12   3   5       91.33       72.96     91.52 o 
 -11   3   5      643.79      472.87    201.41 o 
 -10   3   5      605.04      418.55    228.27 o 
  -9   3   5     1945.07     2142.77    220.33 o 
  -8   3   5        2.32       95.65     58.69 o 
  -7   3   5     3113.65     3249.11    197.90 o 
  -6   3   5     3830.47     3968.31    273.77 o 
  -5   3   5     7492.14     7383.66    183.71 o 
  -4   3   5     7997.61     8405.55    202.80 o 
  -3   3   5     4927.39     5135.64    136.01 o 
  -2   3   5     4185.31     4203.32    113.86 o 
  -1   3   5    14916.51    14697.66    312.98 o 
   0   3   5    17013.91    17191.51    358.55 o 
   1   3   5    13027.88    12557.79    271.21 o 
   2   3   5    12000.76    12467.48    271.49 o 
   3   3   5       92.45       91.44     25.49 o 
   4   3   5     4036.86     4230.11    145.71 o 
   5   3   5     5796.30     6017.97    221.39 o 
   6   3   5     2651.57     2803.36    141.61 o 
   7   3   5      552.31      700.86     90.62 o 
   8   3   5       87.70      144.20    109.57 o 
 -12   4   5       26.62      149.95     92.94 o 
 -11   4   5      118.00       98.98     94.96 o 
 -10   4   5     4842.25     4189.80    325.21 o 
  -9   4   5      877.03     1044.47    159.16 o 
  -8   4   5      237.97       90.62     64.91 o 
  -7   4   5     2465.37     2151.70    217.03 o 
  -6   4   5        6.64      -15.36     37.42 o 
  -5   4   5     1647.28     1717.71     78.03 o 
  -4   4   5    26235.34    25491.22    533.30 o 
  -3   4   5        4.86       19.85     22.55 o 
  -2   4   5     3228.74     3426.20    101.18 o 
  -1   4   5      166.28      166.90     25.84 o 
   0   4   5     2538.45     2552.93     87.03 o 
   1   4   5    11696.64    11851.75    261.73 o 
   2   4   5    14110.38    13409.48    294.75 o 
   3   4   5      827.78      942.36     61.46 o 
   4   4   5     4514.42     4611.65    145.71 o 
   5   4   5       17.47        2.83     37.67 o 
   6   4   5      510.57      556.93     68.41 o 
   7   4   5     1231.69     1348.95    122.80 o 
   8   4   5      144.96      200.39     86.95 o 
   9   4   5        4.17       88.20    130.44 o 
  10   4   5      434.47      479.21    185.63 o 
  11   4   5      107.84      130.12    174.30 o 
 -12   5   5       75.25       81.92     87.39 o 
 -11   5   5        3.10      120.43     93.68 o 
 -10   5   5      472.47      355.29    115.76 o 
  -9   5   5     1111.97     1174.85    185.14 o 
  -8   5   5      689.16      684.03    106.12 o 
  -7   5   5      575.50      585.79    116.98 o 
  -6   5   5     2546.20     2582.84    188.42 o 
  -5   5   5    18228.08    18353.57    514.79 o 
  -4   5   5      642.05      594.70     50.09 o 
  -3   5   5    31516.48    30963.28    637.91 o 
  -2   5   5    15270.45    15372.14    336.41 o 
  -1   5   5     1475.90     1537.06     86.97 o 
   0   5   5    10492.72    10973.05    268.61 o 
   1   5   5    11234.81    11351.79    258.76 o 
   2   5   5       13.78       59.99     23.51 o 
   3   5   5     3247.81     3567.46    125.78 o 
   4   5   5     6325.17     6124.31    222.20 o 
   5   5   5     6089.60     6181.14    355.51 o 
   6   5   5     2349.18     2067.84    212.55 o 
   7   5   5      568.43      454.40     78.86 o 
   8   5   5        6.74      -44.57     52.06 o 
   9   5   5       45.30      121.43     90.51 o 
  10   5   5       35.98       58.91    141.93 o 
  11   5   5     1073.77     1233.22    289.21 o 
 -12   6   5      194.53      211.70    102.26 o 
 -11   6   5      792.57      672.35    142.24 o 
 -10   6   5      417.92      421.06    119.24 o 
  -9   6   5     5117.99     5176.77    603.66 o 
  -8   6   5     1118.21      966.71    122.73 o 
  -7   6   5       20.51       16.94     48.58 o 
  -6   6   5     8036.04     7899.28    556.14 o 
  -5   6   5      383.86      360.90     63.74 o 
  -4   6   5      468.93      684.46     98.86 o 
  -3   6   5       31.56       58.20     27.63 o 
  -2   6   5     5949.97     6029.24    192.61 o 
  -1   6   5    28195.57    28027.00    581.78 o 
   0   6   5    15583.70    15141.79    333.41 o 
   1   6   5     9392.89     8886.29    215.19 o 
   2   6   5     3651.10     3426.45    151.26 o 
   3   6   5     4290.73     4413.23    148.98 o 
   4   6   5      586.52      651.98     63.85 o 
   5   6   5    15346.08    14261.07    412.91 o 
   6   6   5      136.98      201.63     63.80 o 
   7   6   5      847.73     1079.93    255.92 o 
   8   6   5      405.06      440.57     86.40 o 
   9   6   5        1.16      -56.93     80.98 o 
  10   6   5       16.17     -174.54    116.36 o 
 -11   7   5       95.57      199.20    100.99 o 
 -10   7   5        0.31       38.83     86.35 o 
  -9   7   5       40.72      -39.11     79.51 o 
  -8   7   5      208.03       87.59     70.83 o 
  -7   7   5     7383.07     8380.59    440.67 o 
  -6   7   5      855.98      796.64    127.57 o 
  -5   7   5     6996.91     6237.38    233.89 o 
  -4   7   5     2897.44     2920.55    141.24 o 
  -3   7   5     1341.77     1525.68     95.68 o 
  -2   7   5     1544.65     1899.32    124.79 o 
  -1   7   5    18542.89    17022.85    467.34 o 
   0   7   5       86.40      144.26     39.87 o 
   1   7   5     2402.42     2825.32    262.64 o 
   2   7   5     6505.08     6625.02    177.67 o 
   3   7   5      765.15      823.15     72.80 o 
   4   7   5     1966.84     1856.00    104.98 o 
   5   7   5       15.58      -24.23     47.24 o 
   6   7   5        0.49      -18.05     47.95 o 
   7   7   5      275.72      222.67     69.09 o 
   8   7   5      985.25      803.66    114.07 o 
   9   7   5     1664.74     1729.93    201.71 o 
  10   7   5       67.64      196.63    161.84 o 
 -11   8   5      289.34      407.63    183.36 o 
 -10   8   5        0.45       45.31     87.65 o 
  -9   8   5       72.40       18.80     98.81 o 
  -8   8   5      390.39      318.42     82.94 o 
  -7   8   5      707.38      754.89    100.02 o 
  -6   8   5      159.84      224.35     63.61 o 
  -5   8   5      101.76      160.03     52.65 o 
  -4   8   5     2850.58     3035.66    142.73 o 
  -3   8   5     4073.63     3823.13    164.09 o 
  -2   8   5     3485.47     3426.65    189.00 o 
  -1   8   5      584.27      605.12     76.24 o 
   0   8   5     1990.94     2072.34    127.63 o 
   1   8   5     3048.19     3042.72    132.29 o 
   2   8   5     5000.41     4776.94    165.31 o 
   3   8   5     6706.99     6531.61    217.23 o 
   4   8   5     1689.46     1687.11    143.47 o 
   5   8   5      852.16      972.23     96.12 o 
   6   8   5      275.77      291.85     66.43 o 
   7   8   5      946.10     1248.11    248.75 o 
   8   8   5      111.01      189.59    104.68 o 
   9   8   5      696.58      747.70    238.39 o 
 -10   9   5       33.45      213.21    105.44 o 
  -9   9   5     1001.08     1144.70    333.87 o 
  -8   9   5      263.86      175.76     74.66 o 
  -7   9   5      157.55      188.12     89.03 o 
  -6   9   5       52.57       84.14     58.76 o 
  -5   9   5       11.58       62.48     48.67 o 
  -4   9   5       66.15      155.03     45.32 o 
  -3   9   5     6308.61     5903.49    238.41 o 
  -2   9   5      790.54      943.35     82.56 o 
  -1   9   5        3.34      -28.40     37.41 o 
   0   9   5      687.51      833.46     90.60 o 
   1   9   5      436.49      543.70     77.50 o 
   2   9   5        9.57        7.63     44.57 o 
   3   9   5     1836.82     1873.43    145.47 o 
   4   9   5      718.17      742.43    110.94 o 
   5   9   5       33.90      -27.17     88.42 o 
   6   9   5      513.97      376.74    114.97 o 
   7   9   5      635.56      738.15    200.52 o 
   8   9   5        6.81       28.06     97.30 o 
   9   9   5       66.54     -106.65    149.86 o 
 -10  10   5       17.23       47.34    108.19 o 
  -9  10   5      126.57       83.98    100.03 o 
  -8  10   5     1047.13      872.47    136.78 o 
  -7  10   5      111.25       32.57     67.91 o 
  -6  10   5      287.24      355.61     99.99 o 
  -5  10   5      674.45      790.41    229.79 o 
  -4  10   5       87.50      108.40     52.60 o 
  -3  10   5        3.04        7.60     46.42 o 
  -2  10   5     2111.52     1935.92    203.30 o 
  -1  10   5      231.63      296.29     66.85 o 
   0  10   5     3616.07     4028.81    195.14 o 
   1  10   5      141.60      165.96     56.75 o 
   2  10   5       65.43       61.45     50.02 o 
   3  10   5       17.22      -12.36     48.99 o 
   4  10   5      201.23      255.93     84.95 o 
   5  10   5      170.34      182.76     83.22 o 
   6  10   5     1771.69     1952.44    230.37 o 
   7  10   5      214.35      169.59    115.81 o 
   8  10   5      122.36      462.31    145.57 o 
  -9  11   5       24.72      -13.82     97.91 o 
  -8  11   5       79.76      241.09     95.40 o 
  -7  11   5       32.38       10.16     73.62 o 
  -6  11   5       43.37        5.54     68.28 o 
  -5  11   5       23.09      -24.59     66.88 o 
  -4  11   5      874.76      881.58    121.01 o 
  -3  11   5     3424.50     3344.01    192.48 o 
  -2  11   5       45.77        4.83     71.39 o 
  -1  11   5       68.66      163.62     59.56 o 
   0  11   5      453.36      493.32     78.66 o 
   1  11   5      388.49      557.63     83.53 o 
   2  11   5     3248.41     3485.66    191.21 o 
   3  11   5      984.61      923.51    152.48 o 
   4  11   5      119.16      130.63    137.85 o 
   5  11   5      251.41      182.74     94.63 o 
   6  11   5      277.60      491.82    146.90 o 
   7  11   5      812.42      867.05    184.23 o 
   8  11   5      100.24      274.13    137.22 o 
  -8  12   5       33.53      -39.26     75.33 o 
  -7  12   5      624.15      587.18    186.31 o 
  -6  12   5     1091.36     1030.27    172.65 o 
  -5  12   5       13.78      -77.85     97.27 o 
  -4  12   5      520.93      457.52     98.98 o 
  -3  12   5       99.88      102.80     60.87 o 
  -2  12   5       56.23      122.59     63.68 o 
  -1  12   5       13.73       -6.38     57.17 o 
   0  12   5     1935.81     1610.73    140.65 o 
   1  12   5      904.88     1106.05    141.40 o 
   2  12   5      110.72       90.31     63.77 o 
   3  12   5      922.18      830.99    133.97 o 
   4  12   5       80.74      216.64     98.16 o 
   5  12   5        4.88       31.42     87.99 o 
   6  12   5       14.44      103.87    138.59 o 
   7  12   5      109.10      240.43    177.81 o 
  -7  13   5      184.99      111.64    105.04 o 
  -6  13   5       38.59      -18.93     72.21 o 
  -5  13   5      389.45      298.55     92.54 o 
  -4  13   5      112.77       39.02     71.56 o 
  -3  13   5       96.54      128.25     71.81 o 
  -2  13   5      662.53      818.63    113.17 o 
  -1  13   5      619.48      529.40     97.68 o 
   0  13   5      958.38      959.46    118.35 o 
   1  13   5      192.23      130.87     72.66 o 
   2  13   5       36.64      158.49     89.33 o 
   3  13   5      129.92      148.91     92.52 o 
   4  13   5     1354.28     1823.44    227.92 o 
   5  13   5        0.51       10.21    144.75 o 
  -5  14   5      133.83      248.82     81.66 o 
  -4  14   5      439.82      615.43    110.30 o 
  -3  14   5        7.45       68.75     88.12 o 
  -2  14   5      136.99      218.16     80.22 o 
  -1  14   5      661.61      728.74    135.20 o 
   0  14   5       11.79      105.02     71.61 o 
   1  14   5       18.45      -90.39     65.90 o 
   2  14   5      488.45      440.68    112.48 o 
   3  14   5       72.04      143.55    100.84 o 
   4  14   5       10.00       65.99    107.49 o 
  -3  15   5       48.83      163.62     93.65 o 
  -2  15   5      132.28       52.64     70.56 o 
  -1  15   5        1.27       10.20     71.64 o 
   0  15   5        3.19       29.57     68.80 o 
   1  15   5      208.21      435.91    116.27 o 
 -12   0   6        0.34      133.19    133.84 o 
 -10   0   6      930.33      810.98    206.99 o 
  -8   0   6    12515.39    12474.78    556.95 o 
  -6   0   6    20137.46    20053.43   1035.93 o 
  -4   0   6       50.65       47.61     33.98 o 
  -2   0   6    77897.70    77054.68   2122.02 o 
   0   0   6    14423.77    15295.68    451.96 o 
   2   0   6    32900.08    32784.48    928.24 o 
   4   0   6     1142.17     1267.77     89.80 o 
   6   0   6      253.48      127.37    104.87 o 
   8   0   6    10903.08    11957.03    740.42 o 
 -13   1   6     1563.32     1712.26    318.18 o 
 -12   1   6      689.58      922.60    159.99 o 
 -11   1   6       61.72      163.62    103.27 o 
 -10   1   6      396.70      560.80    128.77 o 
  -9   1   6       75.27      116.09     65.98 o 
  -8   1   6       11.98       43.00     42.92 o 
  -7   1   6    14894.93    14150.31    424.08 o 
  -6   1   6     3278.54     3185.92    130.59 o 
  -5   1   6    13757.84    13604.10    306.62 o 
  -4   1   6     5084.83     5147.56    139.77 o 
  -3   1   6     8817.74     9416.02    217.81 o 
  -2   1   6    22808.53    23672.07    486.39 o 
  -1   1   6    27524.80    27546.43    556.31 o 
   0   1   6     6609.64     7120.67    163.29 o 
   1   1   6    38406.98    37248.23    901.95 o 
   2   1   6    28980.73    28447.73    630.31 o 
   3   1   6     4867.63     4661.25    135.70 o 
   4   1   6    12502.36    11853.64    268.85 o 
   5   1   6     5416.65     5132.65    208.33 o 
   6   1   6      605.93      637.96    154.83 o 
   7   1   6     6440.88     7019.60    346.74 o 
   8   1   6     1764.60     1659.45    354.59 o 
 -13   2   6       47.44      127.90     87.98 o 
 -12   2   6       17.34      -52.49    125.51 o 
 -11   2   6        0.60        5.48    126.32 o 
 -10   2   6     2228.08     2286.10    240.19 o 
  -9   2   6     6384.21     6378.80    383.99 o 
  -8   2   6      388.22      341.39     65.62 o 
  -7   2   6     3234.01     3509.89    178.24 o 
  -6   2   6     1986.23     2181.71    128.47 o 
  -5   2   6     3518.43     3590.80    117.58 o 
  -4   2   6    44775.64    44510.82    894.42 o 
  -3   2   6    60634.13    59930.71   1182.79 o 
  -2   2   6     7248.90     6967.92    168.42 o 
  -1   2   6     1838.42     2044.71     69.98 o 
   0   2   6       22.48       27.31     17.17 o 
   1   2   6      976.65     1009.94     64.62 o 
   2   2   6    22919.37    22642.60    512.63 o 
   3   2   6    14847.60    14725.18    317.15 o 
   4   2   6    10122.72     9984.83    260.53 o 
   5   2   6     2484.75     2688.43    134.85 o 
   6   2   6     2726.03     2585.07    164.30 o 
   7   2   6     2716.58     2921.83    220.75 o 
   8   2   6      314.65      167.50    119.92 o 
 -13   3   6      269.20      199.38    111.34 o 
 -12   3   6      632.06      500.62    125.00 o 
 -11   3   6     2951.83     2741.57    374.66 o 
 -10   3   6        0.49        7.95     79.41 o 
  -9   3   6     2812.23     2666.60    205.24 o 
  -8   3   6     1151.39     1120.94    127.57 o 
  -7   3   6        6.20       29.55     48.84 o 
  -6   3   6    18728.83    17486.12    620.93 o 
  -5   3   6     3523.92     3601.75    184.92 o 
  -4   3   6       62.35       55.69     35.40 o 
  -3   3   6      234.08      195.59     34.24 o 
  -2   3   6     2109.07     2064.07    105.92 o 
  -1   3   6    34559.34    34237.81    689.65 o 
   0   3   6    41906.16    42294.64    841.22 o 
   1   3   6     1915.94     1935.02     68.75 o 
   2   3   6     1961.80     2079.40     72.35 o 
   3   3   6     5660.71     5658.08    145.82 o 
   4   3   6     2206.72     2307.90    115.38 o 
   5   3   6    17413.02    17055.65    576.86 o 
   6   3   6     6103.40     5898.45    211.74 o 
   7   3   6      360.93      379.89     78.41 o 
   8   3   6      575.59      529.47    113.59 o 
   9   3   6      100.97       50.17    126.72 o 
  10   3   6      101.93       -8.25    140.96 o 
  11   3   6      163.95      142.58    204.24 o 
 -12   4   6       82.48       83.52     94.75 o 
 -11   4   6     1087.16     1102.44    174.75 o 
 -10   4   6       26.12      142.26    170.58 o 
  -9   4   6      191.63      165.14     82.56 o 
  -8   4   6        7.88       68.65     63.58 o 
  -7   4   6    10336.76    10234.88    294.14 o 
  -6   4   6       44.94       83.62     41.32 o 
  -5   4   6    36776.37    36193.50    825.90 o 
  -4   4   6     7587.26     7747.78    196.83 o 
  -3   4   6      746.00      932.49    107.40 o 
  -2   4   6       28.12       84.20     26.26 o 
  -1   4   6    22927.90    22509.02    470.40 o 
   0   4   6       16.54       33.71     21.10 o 
   1   4   6    29303.48    30100.64    613.96 o 
   2   4   6     2908.46     2770.45    118.34 o 
   3   4   6     6332.75     5963.09    156.60 o 
   4   4   6     1573.31     1780.01    108.08 o 
   5   4   6     1747.32     2239.32    289.48 o 
   6   4   6      336.02      386.78     61.92 o 
   7   4   6       56.82       48.09     61.11 o 
   8   4   6       14.53       73.08     77.67 o 
   9   4   6     1384.16     1511.95    340.59 o 
  10   4   6      186.25      195.66    147.92 o 
  11   4   6      106.14      120.57    186.60 o 
 -12   5   6       28.15       37.42     77.61 o 
 -11   5   6      759.28      894.37    162.57 o 
 -10   5   6      455.79      642.38    246.89 o 
  -9   5   6     1168.72     1374.98    153.80 o 
  -8   5   6     9033.30     8395.76    358.65 o 
  -7   5   6      390.62      348.81     70.49 o 
  -6   5   6     1242.21     1371.45     96.55 o 
  -5   5   6      282.99      292.66     54.56 o 
  -4   5   6     1021.21     1063.85     67.99 o 
  -3   5   6      376.52      421.34     44.15 o 
  -2   5   6     5015.11     4883.44    136.77 o 
  -1   5   6     1078.12     1099.93     61.73 o 
   0   5   6    43225.74    43074.56    864.07 o 
   1   5   6     2882.52     2878.42     96.31 o 
   2   5   6     1433.50     1472.06     69.61 o 
   3   5   6     6742.77     6631.57    174.40 o 
   4   5   6        5.40      -18.07     42.45 o 
   5   5   6     3452.99     3319.71    156.74 o 
   6   5   6     7648.55     7179.20    285.71 o 
   7   5   6      810.28      700.43    146.14 o 
   8   5   6       22.07      155.65     85.26 o 
   9   5   6      919.01      891.37    270.92 o 
  10   5   6       32.72       31.07    143.55 o 
 -12   6   6        8.32       18.52     82.71 o 
 -11   6   6      100.49       80.60    136.51 o 
 -10   6   6      484.67      595.86    143.34 o 
  -9   6   6     1321.98     1020.54    136.94 o 
  -8   6   6       14.18       42.33     65.75 o 
  -7   6   6      444.47      575.61     84.27 o 
  -6   6   6     5339.33     5336.08    216.23 o 
  -5   6   6      714.76      606.03     77.54 o 
  -4   6   6     7060.12     7022.96    212.88 o 
  -3   6   6    19283.11    18758.14    460.85 o 
  -2   6   6     1183.24     1310.35     70.25 o 
  -1   6   6      471.31      594.84     47.91 o 
   0   6   6     2579.89     2497.89    176.97 o 
   1   6   6        8.57        9.28     26.47 o 
   2   6   6       32.93       52.76     26.80 o 
   3   6   6    16880.11    15846.45    391.28 o 
   4   6   6     3041.19     2977.85    172.09 o 
   5   6   6       50.01       50.20     46.61 o 
   6   6   6     1108.13      990.47    115.41 o 
   7   6   6        0.02        7.53     54.95 o 
   8   6   6      424.12      529.42    144.77 o 
   9   6   6      284.13      302.02    154.48 o 
  10   6   6      765.78      807.09    231.43 o 
 -11   7   6      245.21      360.79    106.31 o 
 -10   7   6      298.67       98.70     99.19 o 
  -9   7   6        5.52       51.11     74.68 o 
  -8   7   6      320.19      268.84     96.59 o 
  -7   7   6      477.96      524.54     83.71 o 
  -6   7   6     1629.90     1584.75    128.09 o 
  -5   7   6      297.74      299.64     64.99 o 
  -4   7   6     1916.23     2180.41    138.98 o 
  -3   7   6     1042.66     1123.46     84.87 o 
  -2   7   6    12209.35    11194.34    303.53 o 
  -1   7   6     2243.90     2099.02    108.81 o 
   0   7   6       78.88       90.27     51.67 o 
   1   7   6      813.46      805.56     69.51 o 
   2   7   6     9549.93     9781.77    307.72 o 
   3   7   6        3.86      -53.18     35.96 o 
   4   7   6     7097.67     6718.84    240.22 o 
   5   7   6      146.80      181.20     57.34 o 
   6   7   6        5.13        0.47     48.71 o 
   7   7   6     1557.62     1541.74    169.69 o 
   8   7   6      322.61      196.27     92.97 o 
   9   7   6      156.41       87.16    144.68 o 
  10   7   6        1.07       -3.88    162.16 o 
 -11   8   6        9.01      147.56     85.61 o 
 -10   8   6       96.31       28.49    111.91 o 
  -9   8   6      333.53      289.01     95.56 o 
  -8   8   6     1975.19     2076.32    187.70 o 
  -7   8   6      527.49      450.39     84.65 o 
  -6   8   6      610.22      794.02     96.51 o 
  -5   8   6      568.03      596.35     95.63 o 
  -4   8   6        7.06       65.26     41.29 o 
  -3   8   6     3098.63     2773.11    132.23 o 
  -2   8   6     2481.98     2255.96    150.42 o 
  -1   8   6      214.37      277.77     50.20 o 
   0   8   6        8.24      -31.33     33.41 o 
   1   8   6     1547.94     1727.86    148.92 o 
   2   8   6     1893.40     2055.35    115.63 o 
   3   8   6       34.06       94.27     53.87 o 
   4   8   6      118.06       95.41     54.67 o 
   5   8   6     1095.47     1216.37    109.66 o 
   6   8   6      441.96      484.43     80.22 o 
   7   8   6     1055.45     1010.64    152.74 o 
   8   8   6     1125.34      820.20    233.05 o 
   9   8   6      406.74      720.67    234.99 o 
 -10   9   6      169.38      352.87    126.11 o 
  -9   9   6      272.00      304.83    115.07 o 
  -8   9   6      320.00      429.86     95.21 o 
  -7   9   6      918.23     1267.86    232.01 o 
  -6   9   6     2230.97     1872.46    146.42 o 
  -5   9   6       39.71       -9.66     63.97 o 
  -4   9   6     1893.66     1823.74    117.85 o 
  -3   9   6      214.84      238.46     54.27 o 
  -2   9   6      583.74      676.55     93.01 o 
  -1   9   6      164.75      135.96     47.27 o 
   0   9   6     3431.98     3731.12    157.76 o 
   1   9   6     1859.68     2118.60    122.22 o 
   2   9   6      899.65      876.03     94.60 o 
   3   9   6      987.50     1110.58    159.02 o 
   4   9   6        0.27      168.13     72.01 o 
   5   9   6       91.98      100.68     71.59 o 
   6   9   6       18.73       80.05     87.00 o 
   7   9   6      269.93      290.02    180.29 o 
   8   9   6        0.49       37.06    173.82 o 
   9   9   6        0.51       10.68    176.57 o 
 -10  10   6      137.50      119.60    108.11 o 
  -9  10   6      155.21      182.01    111.74 o 
  -8  10   6       59.01       70.87     76.46 o 
  -7  10   6      276.05      376.31     90.19 o 
  -6  10   6        0.16       24.79     62.03 o 
  -5  10   6     1570.93     1406.80    128.25 o 
  -4  10   6       86.45       60.62     62.73 o 
  -3  10   6     1497.75     1484.96    123.68 o 
  -2  10   6      876.79      946.35     99.35 o 
  -1  10   6      517.60      549.63     78.82 o 
   0  10   6      490.87      466.96     76.18 o 
   1  10   6     1319.02     1213.82    110.01 o 
   2  10   6       35.34       73.52     65.60 o 
   3  10   6        3.34      -58.27     60.77 o 
   4  10   6       91.30       96.50     80.13 o 
   5  10   6       93.99      119.25     77.10 o 
   6  10   6      358.75       62.03     97.14 o 
   7  10   6       35.25      196.24    111.55 o 
   8  10   6        0.15      256.52    220.59 o 
  -9  11   6       33.03      -19.07     94.42 o 
  -8  11   6      608.25      696.72    133.23 o 
  -7  11   6      417.85      362.49    108.22 o 
  -6  11   6     1084.24     1205.69    196.32 o 
  -5  11   6      562.05      712.93    116.61 o 
  -4  11   6      375.26      416.25     95.58 o 
  -3  11   6       89.63       52.90     53.69 o 
  -2  11   6      331.79      489.36     84.19 o 
  -1  11   6       87.97      144.51     58.33 o 
   0  11   6        3.60       60.67     54.51 o 
   1  11   6      216.56      171.34     65.96 o 
   2  11   6      614.03      721.75    120.80 o 
   3  11   6      381.02      284.77    159.05 o 
   4  11   6       39.97      -12.60     80.43 o 
   5  11   6      544.15      764.87    129.18 o 
   6  11   6        3.55      -63.68    103.68 o 
   7  11   6      196.28      141.74    135.40 o 
  -8  12   6       39.05       -7.83     85.41 o 
  -7  12   6       19.85       39.34     85.91 o 
  -6  12   6      207.68      363.27    128.70 o 
  -5  12   6        1.13       69.17     73.97 o 
  -4  12   6      242.52      307.71     91.25 o 
  -3  12   6      694.16      856.48    123.03 o 
  -2  12   6      319.88      294.42     78.48 o 
  -1  12   6     1282.96     1243.38    126.72 o 
   0  12   6      270.33      189.08     81.73 o 
   1  12   6      294.06      269.44     96.67 o 
   2  12   6        9.07       42.92     82.40 o 
   3  12   6      613.74      513.34    114.00 o 
   4  12   6       67.76       32.02     89.68 o 
   5  12   6      163.03      167.49    126.57 o 
   6  12   6       72.55      -22.91    136.87 o 
  -7  13   6        1.81        8.87     97.58 o 
  -6  13   6      111.75       18.47    165.32 o 
  -5  13   6      236.19      264.37     88.32 o 
  -4  13   6       18.60       39.28     71.38 o 
  -3  13   6      138.93      138.75     78.33 o 
  -2  13   6      171.71       20.59     67.86 o 
  -1  13   6      153.27      148.77     70.87 o 
   0  13   6        0.27       57.26     63.56 o 
   1  13   6       38.72      -40.87     80.39 o 
   2  13   6       75.44       50.64     86.51 o 
   3  13   6       50.58      124.91     96.76 o 
   4  13   6      376.97      386.09    118.95 o 
   5  13   6       31.90       46.80    151.26 o 
  -5  14   6       40.16      130.11     76.12 o 
  -4  14   6        3.36       -6.48    133.28 o 
  -3  14   6       86.55       88.28     87.45 o 
  -2  14   6       13.84       -4.79     66.93 o 
  -1  14   6      146.83      193.00     79.09 o 
   0  14   6        0.27       63.76     70.46 o 
   1  14   6      431.44      212.47    119.33 o 
   2  14   6       30.12       35.99     92.44 o 
   3  14   6        1.57      -18.55     93.71 o 
  -1  15   6        5.65       97.52     75.66 o 
 -13   0   7      215.52       19.58    114.74 o 
 -11   0   7       17.44       93.71    140.80 o 
  -9   0   7     4817.67     4198.08    628.34 o 
  -7   0   7     1773.88     1819.51    265.01 o 
  -5   0   7      393.63      444.26     64.42 o 
  -3   0   7    31375.28    29798.26    863.73 o 
  -1   0   7     4902.78     5009.84    181.48 o 
   1   0   7       97.91      120.46     49.87 o 
   3   0   7    27957.97    27966.28   1002.40 o 
   5   0   7     2271.01     2407.62    191.21 o 
   7   0   7     1860.71     1779.23    184.34 o 
  11   0   7      202.56      353.46    253.12 o 
 -13   1   7       43.92       24.01    136.19 o 
 -12   1   7      901.85     1078.57    174.37 o 
 -11   1   7      509.20      679.33    166.21 o 
 -10   1   7     2529.61     2800.57    324.29 o 
  -9   1   7      282.24      165.78     63.30 o 
  -8   1   7     6137.57     6046.94    237.84 o 
  -7   1   7      262.97      188.39     56.04 o 
  -6   1   7     2532.08     2598.28    122.44 o 
  -5   1   7     7179.54     7691.57    196.94 o 
  -4   1   7    35867.08    35010.35    715.85 o 
  -3   1   7      110.28      143.63     28.62 o 
  -2   1   7    20960.40    22500.47    468.68 o 
  -1   1   7     2611.44     3000.81     89.31 o 
   0   1   7    24669.49    24961.70    509.13 o 
   1   1   7    13592.87    12921.24    308.76 o 
   2   1   7    13518.65    13233.68    318.47 o 
   3   1   7     2764.64     2882.12    106.23 o 
   4   1   7       74.46       92.18     39.14 o 
   5   1   7      228.50      148.74     55.15 o 
   6   1   7     9151.99     8814.56    333.01 o 
   7   1   7     3875.09     3903.75    218.75 o 
   8   1   7        0.68       34.07     69.00 o 
   9   1   7      189.03      -13.11    117.66 o 
  10   1   7       92.20      225.60    174.14 o 
  11   1   7        7.81       28.65    205.05 o 
 -13   2   7      110.62      100.19     93.57 o 
 -12   2   7     1442.24     1448.76    202.58 o 
 -11   2   7      856.40      674.42    276.91 o 
 -10   2   7      851.66      853.80    138.95 o 
  -9   2   7      971.91      957.61    108.72 o 
  -8   2   7     4858.17     4804.01    246.12 o 
  -7   2   7     5503.69     5094.25    257.73 o 
  -6   2   7      593.14      731.87     71.74 o 
  -5   2   7     1556.00     1619.27     96.94 o 
  -4   2   7    16264.54    15379.76    342.56 o 
  -3   2   7    11006.17    11372.15    261.20 o 
  -2   2   7     2315.64     2590.86    100.24 o 
  -1   2   7    16739.39    16514.05    352.83 o 
   0   2   7    30304.57    30601.43    619.72 o 
   1   2   7     4433.60     4394.83    132.44 o 
   2   2   7    55325.39    53974.30   1167.56 o 
   3   2   7     5830.43     5642.75    166.47 o 
   4   2   7     1350.44     1322.21     80.01 o 
   5   2   7     2621.20     2634.08    141.63 o 
   6   2   7     2593.72     2743.44    151.69 o 
   7   2   7      267.14      219.46     96.39 o 
   8   2   7     2500.51     3054.01    252.68 o 
   9   2   7     1332.73      994.99    234.18 o 
  10   2   7      197.98       81.57    180.61 o 
  11   2   7       25.33      288.88    214.28 o 
 -12   3   7      324.67      299.43    106.70 o 
 -11   3   7      512.67      461.09    135.30 o 
 -10   3   7      403.73      383.37    108.90 o 
  -9   3   7      108.30        5.51     60.29 o 
  -8   3   7     6178.33     5709.89    306.52 o 
  -7   3   7     7721.80     7611.19    271.13 o 
  -6   3   7    41452.43    38683.07   1303.99 o 
  -5   3   7     4613.69     4623.33    216.16 o 
  -4   3   7    12679.62    12949.35    306.61 o 
  -3   3   7      978.95     1198.72     66.88 o 
  -2   3   7    17805.36    17998.07    386.39 o 
  -1   3   7    32180.03    32474.98    660.10 o 
   0   3   7    42351.90    43348.80    865.60 o 
   1   3   7     3990.62     3846.20    124.73 o 
   2   3   7     7150.97     7277.98    290.07 o 
   3   3   7     2082.01     2117.90    113.96 o 
   4   3   7     3026.85     3078.12    123.35 o 
   5   3   7     7313.49     7193.26    244.08 o 
   6   3   7      258.90      534.93     85.93 o 
   7   3   7     1341.96     1757.60    153.54 o 
   8   3   7     4644.80     4816.95    497.58 o 
   9   3   7      163.30      -11.01    111.83 o 
  10   3   7     1443.02     1363.82    289.21 o 
 -12   4   7      926.95     1222.75    192.64 o 
 -11   4   7       56.91      -76.60     77.77 o 
 -10   4   7     4119.48     3966.41    482.31 o 
  -9   4   7      713.49      689.82    116.31 o 
  -8   4   7       38.65      110.18     69.25 o 
  -7   4   7      922.12     1117.44    107.12 o 
  -6   4   7       14.65       88.01     43.88 o 
  -5   4   7     1963.24     1962.89    111.22 o 
  -4   4   7     1694.33     1727.22     84.48 o 
  -3   4   7     5691.75     5616.68    154.70 o 
  -2   4   7    56880.40    55234.61   1099.13 o 
  -1   4   7     3388.68     3494.56    108.53 o 
   0   4   7    15388.35    15948.51    347.89 o 
   1   4   7      337.28      371.51     35.57 o 
   2   4   7     1578.77     1648.67    114.11 o 
   3   4   7      580.70      633.58     58.87 o 
   4   4   7    39606.24    37000.88   1098.47 o 
   5   4   7     1144.82     1237.62     85.99 o 
   6   4   7     2544.43     2749.18    184.39 o 
   7   4   7        3.67        2.16     60.33 o 
   8   4   7        1.02      -15.06     69.92 o 
   9   4   7       30.32      119.06    141.37 o 
  10   4   7      660.93      584.89    211.52 o 
 -12   5   7      393.17      518.91    321.49 o 
 -11   5   7       26.60      183.68    104.40 o 
 -10   5   7      898.87     1094.99    153.30 o 
  -9   5   7        7.61       10.88     71.60 o 
  -8   5   7     1855.17     1547.75    209.74 o 
  -7   5   7     1740.11     1794.20    150.01 o 
  -6   5   7     6852.93     6728.24    218.05 o 
  -5   5   7    10492.94     9819.32    277.03 o 
  -4   5   7    11470.77    11240.99    334.22 o 
  -3   5   7       93.09      108.19     33.66 o 
  -2   5   7     3937.03     3892.25    134.94 o 
  -1   5   7     3166.39     3019.23    102.94 o 
   0   5   7     1424.91     1487.34    102.18 o 
   1   5   7    12006.69    11924.79    273.79 o 
   2   5   7     2158.50     2261.05    106.36 o 
   3   5   7      142.61      235.50     46.24 o 
   4   5   7     1620.62     1734.64    140.43 o 
   5   5   7     3555.98     3860.88    206.16 o 
   6   5   7      398.48      280.77     74.76 o 
   7   5   7      919.00      989.56    122.84 o 
   8   5   7      503.15      377.24    164.59 o 
   9   5   7      292.31      322.13    112.86 o 
  10   5   7      863.25      952.43    259.43 o 
 -12   6   7        1.27     -122.18     81.46 o 
 -11   6   7      283.73      396.26    131.49 o 
 -10   6   7       44.08       -4.65     78.19 o 
  -9   6   7      144.76      204.35     90.57 o 
  -8   6   7      683.61      603.33    107.13 o 
  -7   6   7       46.98       23.79     56.64 o 
  -6   6   7        3.61      127.20     63.05 o 
  -5   6   7     1509.56     1241.50    107.02 o 
  -4   6   7     3943.32     3604.14    145.45 o 
  -3   6   7      154.15      358.04     65.38 o 
  -2   6   7     6801.89     6938.49    214.54 o 
  -1   6   7      375.41      411.67     44.39 o 
   0   6   7     2612.75     2504.62    180.69 o 
   1   6   7     2699.51     2829.54    117.40 o 
   2   6   7     8797.03     8935.65    249.00 o 
   3   6   7      250.63      309.24     51.93 o 
   4   6   7     1437.68     1497.21     97.05 o 
   5   6   7       19.85       14.43     37.27 o 
   6   6   7     2123.97     2157.35    169.74 o 
   7   6   7      236.71      181.25     75.80 o 
   8   6   7      866.01      585.57    127.54 o 
   9   6   7      459.05      422.80    127.29 o 
  10   6   7        2.56       83.83    169.93 o 
 -11   7   7       66.38       83.46     96.71 o 
 -10   7   7       29.89      185.10     94.17 o 
  -9   7   7      228.98      227.88     91.12 o 
  -8   7   7      254.98      171.82     81.63 o 
  -7   7   7      341.37      265.00     76.71 o 
  -6   7   7     1332.19     1414.19    122.63 o 
  -5   7   7     3991.22     3774.81    186.82 o 
  -4   7   7      615.34      554.64     64.70 o 
  -3   7   7     1012.66     1030.13     82.52 o 
  -2   7   7      241.98      292.57     68.80 o 
  -1   7   7       17.63        6.35     34.80 o 
   0   7   7      845.79      779.93     69.48 o 
   1   7   7     7723.01     8100.08    237.60 o 
   2   7   7       41.02       49.77     51.87 o 
   3   7   7       22.70      102.08     51.55 o 
   4   7   7     1505.25     1553.95    102.35 o 
   5   7   7      151.84      121.32     45.28 o 
   6   7   7       23.63       22.00     54.98 o 
   7   7   7     2127.65     1794.43    222.21 o 
   8   7   7       65.01       27.31     88.00 o 
   9   7   7        4.62       67.13    106.10 o 
 -11   8   7        0.99       49.97    105.80 o 
 -10   8   7      878.17      748.32    138.27 o 
  -9   8   7      694.53      976.97    142.76 o 
  -8   8   7     1113.66     1309.23    153.14 o 
  -7   8   7      361.95      207.05     73.03 o 
  -6   8   7      170.64      213.66     68.38 o 
  -5   8   7     1139.78     1127.11    111.34 o 
  -4   8   7      901.56      711.93    102.31 o 
  -3   8   7     3785.42     3560.98    188.72 o 
  -2   8   7       50.62      145.11     47.93 o 
  -1   8   7      443.70      463.84     82.47 o 
   0   8   7    10784.05    10597.22    297.92 o 
   1   8   7       34.61       47.08     39.62 o 
   2   8   7     5059.25     4983.90    205.50 o 
   3   8   7      544.12      483.52     76.18 o 
   4   8   7       38.94       64.69     52.08 o 
   5   8   7       36.35      147.27     56.61 o 
   6   8   7      824.82      875.86    117.44 o 
   7   8   7      473.09      504.89    125.54 o 
   8   8   7       24.65       88.36    150.67 o 
   9   8   7        9.79       40.30    198.74 o 
 -10   9   7      298.04      278.94    116.77 o 
  -9   9   7       29.34       71.72    121.84 o 
  -8   9   7      918.56     1056.73    141.73 o 
  -7   9   7      123.40      198.81     71.97 o 
  -6   9   7     1009.89      959.82    110.58 o 
  -5   9   7      235.59      181.42     66.87 o 
  -4   9   7     4896.57     4935.83    224.22 o 
  -3   9   7     5661.04     5850.30    204.00 o 
  -2   9   7     3136.66     2829.84    154.34 o 
  -1   9   7     1823.52     1935.08    120.36 o 
   0   9   7       33.70        5.93     43.62 o 
   1   9   7      719.35      848.23     95.46 o 
   2   9   7      413.80      374.16     72.68 o 
   3   9   7     3667.48     3752.82    235.32 o 
   4   9   7      282.96      217.32     81.57 o 
   5   9   7      487.81      385.12     94.97 o 
   6   9   7      948.46     1161.44    146.38 o 
   7   9   7       56.79      -99.69    147.60 o 
   8   9   7      275.56      229.00    199.71 o 
  -9  10   7      212.35      113.46     96.63 o 
  -8  10   7       22.99      -49.95     67.57 o 
  -7  10   7     1203.99     1332.68    135.68 o 
  -6  10   7      243.46      237.02    137.05 o 
  -5  10   7      261.67      303.78     92.65 o 
  -4  10   7      505.81      377.60     78.00 o 
  -3  10   7     1242.52     1134.71    109.90 o 
  -2  10   7     2737.80     2726.34    165.39 o 
  -1  10   7     1103.45     1299.75    154.69 o 
   0  10   7      455.85      491.46     78.05 o 
   1  10   7        6.38       31.61     65.03 o 
   2  10   7     3962.08     4297.86    264.82 o 
   3  10   7        1.78       87.73     76.21 o 
   4  10   7     1860.85     1966.76    183.50 o 
   5  10   7       31.51       37.24     74.48 o 
   6  10   7      162.92      113.45    108.04 o 
   7  10   7        5.53      296.00    196.63 o 
  -9  11   7      136.52      179.32    104.71 o 
  -8  11   7      725.95      593.12    119.74 o 
  -7  11   7      135.75      130.83     87.06 o 
  -6  11   7      524.86      845.11    134.38 o 
  -5  11   7      321.05      233.04    166.43 o 
  -4  11   7      152.82       -1.83     92.13 o 
  -3  11   7        1.37      -68.25     52.61 o 
  -2  11   7     1644.40     1411.17    126.15 o 
  -1  11   7     1375.51     1572.79    135.12 o 
   0  11   7      814.94      878.26    102.32 o 
   1  11   7      795.73     1054.91    143.27 o 
   2  11   7       54.55      162.08     84.47 o 
   3  11   7       37.54       64.75     78.89 o 
   4  11   7       90.39      111.49    133.01 o 
   5  11   7      161.92      153.98     96.19 o 
   6  11   7      212.56      292.39    139.64 o 
   7  11   7       42.33      386.31    269.14 o 
  -8  12   7       75.76      120.85    112.33 o 
  -7  12   7      143.20       49.15     72.97 o 
  -6  12   7      242.19      200.74    141.66 o 
  -5  12   7      645.37      760.01    127.27 o 
  -4  12   7      129.36      141.45     82.57 o 
  -3  12   7       15.03       14.25     61.97 o 
  -2  12   7      122.50       79.41     66.22 o 
  -1  12   7      198.60      283.02     72.54 o 
   0  12   7      599.57      559.09    114.28 o 
   1  12   7      255.74      206.83     90.44 o 
   2  12   7      339.76      279.24     97.18 o 
   3  12   7       26.01       21.32     85.77 o 
   4  12   7      264.95      323.29    113.46 o 
   5  12   7       17.22      108.80     98.01 o 
   6  12   7      333.84      578.94    178.74 o 
  -6  13   7       32.93      -99.91     82.17 o 
  -5  13   7       53.17       63.34     84.42 o 
  -4  13   7       49.86      218.17    107.88 o 
  -3  13   7       10.70       66.86     78.32 o 
  -2  13   7      280.25      122.40     71.91 o 
  -1  13   7        8.47       87.89     69.37 o 
   0  13   7       10.62       82.24     89.41 o 
   1  13   7      130.56       97.64     91.56 o 
   2  13   7      572.90      821.35    135.47 o 
   3  13   7        8.72       -3.61     83.78 o 
   4  13   7        6.21      -81.71     82.65 o 
  -4  14   7      125.73      190.23     99.91 o 
  -3  14   7      199.92      152.28    100.34 o 
  -2  14   7       88.12      155.97     77.93 o 
  -1  14   7        4.57       70.01     91.20 o 
   0  14   7       34.89       93.52     96.63 o 
   1  14   7       63.27      126.40     93.60 o 
   2  14   7      202.76      291.97    145.49 o 
 -12   0   8        6.95      -98.07    103.25 o 
 -10   0   8     4569.71     4697.91    351.61 o 
  -8   0   8      924.33     1203.72    162.61 o 
  -6   0   8    16862.29    15424.20   1154.48 o 
  -4   0   8    29667.67    30643.14    901.67 o 
  -2   0   8      159.45      218.54     44.03 o 
   0   0   8    13810.57    14362.29    438.66 o 
   2   0   8     2135.90     2165.75    162.36 o 
   4   0   8     8038.58     7653.37    403.87 o 
   6   0   8       91.12      106.55     72.44 o 
   8   0   8        0.50      125.14     86.67 o 
  10   0   8      705.54      848.04    203.76 o 
 -13   1   8      231.27      135.36    109.79 o 
 -12   1   8      246.24      391.99    113.27 o 
 -11   1   8       80.22        5.22     94.56 o 
 -10   1   8     1960.56     1745.30    202.67 o 
  -9   1   8     1164.22     1390.27    127.82 o 
  -8   1   8     1644.02     1628.29    137.08 o 
  -7   1   8     1341.49     1456.64    120.71 o 
  -6   1   8      491.11      574.94     86.76 o 
  -5   1   8    15473.75    15111.19    344.08 o 
  -4   1   8      129.33      118.69     34.41 o 
  -3   1   8     2550.23     2743.63     96.39 o 
  -2   1   8     4294.16     4402.26    124.13 o 
  -1   1   8     1029.19     1170.53     64.79 o 
   0   1   8    22066.02    22054.82    457.23 o 
   1   1   8    44330.10    43229.64    943.92 o 
   2   1   8     5142.14     5160.51    169.48 o 
   3   1   8       21.35       83.80     37.78 o 
   4   1   8     2282.48     2393.10    132.09 o 
   5   1   8      125.05      178.79     55.04 o 
   6   1   8     3862.57     3954.14    189.86 o 
   7   1   8     1880.06     1921.50    139.80 o 
   8   1   8      484.49      453.64     83.62 o 
   9   1   8       55.30      219.48    102.07 o 
  10   1   8       96.60      -20.33     94.49 o 
 -12   2   8       23.65        4.59     81.29 o 
 -11   2   8       33.45      -29.18     83.48 o 
 -10   2   8        6.29       18.01    141.62 o 
  -9   2   8     2565.38     2539.41    190.26 o 
  -8   2   8     7406.70     6920.87    302.05 o 
  -7   2   8     5000.66     4657.65    205.36 o 
  -6   2   8      174.97      185.35     47.14 o 
  -5   2   8     2221.71     2363.65     99.67 o 
  -4   2   8     2531.44     2451.06     98.54 o 
  -3   2   8    21289.68    21135.30    453.01 o 
  -2   2   8    32396.77    33199.28    678.97 o 
  -1   2   8      507.75      672.89     51.42 o 
   0   2   8     1413.75     1495.73     63.31 o 
   1   2   8     3161.75     3451.10    116.24 o 
   2   2   8       25.01       24.05     26.57 o 
   3   2   8       20.81       13.23     38.53 o 
   4   2   8     7202.05     6551.38    296.74 o 
   5   2   8     8903.35     8256.77    301.46 o 
   6   2   8      966.37     1038.45    100.00 o 
   7   2   8     5322.63     5195.74    215.07 o 
   8   2   8      194.60      127.63     63.37 o 
   9   2   8       72.22      241.54    268.57 o 
  10   2   8       75.55       17.80     88.89 o 
 -12   3   8      225.30      279.38    105.14 o 
 -11   3   8      983.68     1129.26    152.73 o 
 -10   3   8       29.44       -8.06    121.01 o 
  -9   3   8       19.19       45.24     67.93 o 
  -8   3   8      200.09      200.76     62.82 o 
  -7   3   8       17.16      -38.54     45.65 o 
  -6   3   8     4750.70     4573.56    269.43 o 
  -5   3   8      222.22      256.63     50.67 o 
  -4   3   8     1659.80     1970.03    146.57 o 
  -3   3   8    33238.02    32972.71    679.37 o 
  -2   3   8      270.65      325.27     39.24 o 
  -1   3   8    23406.44    23918.97    501.68 o 
   0   3   8     3852.95     3948.86    133.14 o 
   1   3   8     9665.49     9839.35    257.06 o 
   2   3   8     8569.72     8272.81    226.20 o 
   3   3   8    28678.81    27113.11    698.85 o 
   4   3   8     3112.25     2756.09    145.35 o 
   5   3   8     3168.27     2640.64    206.31 o 
   6   3   8      538.01      671.60     84.85 o 
   7   3   8        7.14       29.42     48.92 o 
   8   3   8     1170.44     1083.50    133.60 o 
   9   3   8        3.63       68.07     75.96 o 
  10   3   8      282.34      337.55    125.16 o 
 -12   4   8        0.54      115.50     98.51 o 
 -11   4   8      702.86      655.73    131.62 o 
 -10   4   8      624.00      417.14    109.55 o 
  -9   4   8      347.98      311.54    100.28 o 
  -8   4   8     3802.36     3776.30    203.72 o 
  -7   4   8     5461.65     6078.33    276.25 o 
  -6   4   8      395.15      466.86     90.57 o 
  -5   4   8     9380.67     9083.68    264.13 o 
  -4   4   8      926.58      801.64     63.13 o 
  -3   4   8        4.81       74.09     30.57 o 
  -2   4   8     2978.37     2951.15    134.56 o 
  -1   4   8     8519.89     8806.36    214.67 o 
   0   4   8    12208.77    12639.99    288.17 o 
   1   4   8       10.30      -29.28     28.21 o 
   2   4   8      360.15      454.53     52.27 o 
   3   4   8    12555.66    12110.11    315.17 o 
   4   4   8       50.10       22.07     41.27 o 
   5   4   8      960.14     1015.64     98.04 o 
   6   4   8     3249.06     3084.07    170.94 o 
   7   4   8     2319.48     2459.86    160.14 o 
   8   4   8        0.48       40.62     63.42 o 
   9   4   8     3222.58     3060.71    224.51 o 
  10   4   8       24.57       74.49     98.62 o 
 -12   5   8      260.36      361.52    122.68 o 
 -11   5   8       19.21      115.88    102.84 o 
 -10   5   8       29.77      -15.53     75.43 o 
  -9   5   8      345.28      362.74    100.13 o 
  -8   5   8       19.35       42.14     79.60 o 
  -7   5   8     3927.07     3898.40    243.34 o 
  -6   5   8       63.63      175.63     80.50 o 
  -5   5   8     4297.27     4123.95    160.26 o 
  -4   5   8     6789.24     6808.87    187.76 o 
  -3   5   8       16.98       28.80     31.23 o 
  -2   5   8     1423.66     1411.19     76.57 o 
  -1   5   8    21315.50    21554.32    509.89 o 
   0   5   8       23.16       39.26     29.02 o 
   1   5   8    10392.58    10435.08    303.72 o 
   2   5   8     9760.70     9504.86    314.55 o 
   3   5   8       86.30      161.43     42.18 o 
   4   5   8      237.15      303.50     51.75 o 
   5   5   8     4682.94     4777.58    201.89 o 
   6   5   8      699.76      568.06     81.13 o 
   7   5   8      181.38      143.62     63.13 o 
   8   5   8      423.65      592.55    118.58 o 
   9   5   8      220.43      270.75     93.06 o 
  10   5   8       47.03       62.11     94.02 o 
 -12   6   8      569.41      555.52    264.77 o 
 -11   6   8      397.87      497.65    117.91 o 
 -10   6   8       34.71      126.84     85.51 o 
  -9   6   8      222.58      267.39     91.55 o 
  -8   6   8     2574.11     2586.01    208.34 o 
  -7   6   8      545.56      538.93     88.03 o 
  -6   6   8    11684.73    11067.86    363.88 o 
  -5   6   8     1184.86     1184.98    108.13 o 
  -4   6   8      240.43      240.16     99.71 o 
  -3   6   8     1391.57     1304.82     88.88 o 
  -2   6   8     2005.72     1824.02    122.38 o 
  -1   6   8     7411.69     7398.55    265.70 o 
   0   6   8     6399.86     6536.54    177.89 o 
   1   6   8      585.04      570.27     60.82 o 
   2   6   8     2319.28     2408.08    118.88 o 
   3   6   8      402.44      476.82     61.58 o 
   4   6   8      268.76      297.40     54.95 o 
   5   6   8     2654.08     2387.35    147.38 o 
   6   6   8       21.06       71.28     55.82 o 
   7   6   8       35.66       10.37     58.96 o 
   8   6   8     1471.80     1288.97    248.66 o 
   9   6   8       29.88       66.77     79.29 o 
 -11   7   8      380.92      256.83    112.05 o 
 -10   7   8     1281.53     1152.18    152.61 o 
  -9   7   8     2083.15     2046.50    192.23 o 
  -8   7   8       75.48      296.74     91.75 o 
  -7   7   8      149.54       64.00    108.79 o 
  -6   7   8      202.51       80.76     93.72 o 
  -5   7   8     1438.35     1546.73    126.72 o 
  -4   7   8     1972.36     1956.55    113.72 o 
  -3   7   8     1558.98     1411.08    113.62 o 
  -2   7   8     7880.16     7933.53    241.24 o 
  -1   7   8     1989.79     1869.10    106.73 o 
   0   7   8     5652.38     5710.97    215.91 o 
   1   7   8        6.62       28.79     53.10 o 
   2   7   8      281.29      244.19     62.12 o 
   3   7   8      123.10       62.04     53.32 o 
   4   7   8     5277.55     5532.23    346.30 o 
   5   7   8     1062.92     1232.62    118.99 o 
   6   7   8     1794.96     1623.39    127.40 o 
   7   7   8       61.73      188.39     74.14 o 
   8   7   8       21.40       14.75     72.42 o 
   9   7   8      167.93      134.05     89.03 o 
 -11   8   8      257.71      236.61    129.84 o 
 -10   8   8      581.65      500.93    120.80 o 
  -9   8   8       17.53      -22.70     74.83 o 
  -8   8   8      404.57      556.45    113.09 o 
  -7   8   8       20.91      -84.30     56.20 o 
  -6   8   8      372.61      439.31     82.84 o 
  -5   8   8     7699.60     7491.71    281.59 o 
  -4   8   8     4708.13     4184.89    201.28 o 
  -3   8   8     1755.56     1534.92    106.58 o 
  -2   8   8     1997.82     2271.58    126.41 o 
  -1   8   8     1374.51     1473.32    100.87 o 
   0   8   8     1372.45     1468.16    119.95 o 
   1   8   8     2249.27     2194.42    211.17 o 
   2   8   8     3763.73     3726.05    189.12 o 
   3   8   8      817.91      960.36    115.54 o 
   4   8   8        4.79       -9.86     60.25 o 
   5   8   8     2764.67     3099.12    419.43 o 
   6   8   8       10.70      -48.46     79.12 o 
   7   8   8       24.96      160.13     99.77 o 
   8   8   8       44.95      -11.50    166.21 o 
 -10   9   8       81.36      -89.37     92.32 o 
  -9   9   8      576.90      686.57    128.58 o 
  -8   9   8     1755.93     1672.16    173.62 o 
  -7   9   8      161.97      125.46     72.99 o 
  -6   9   8      220.74      118.38     70.55 o 
  -5   9   8      238.63      273.73     72.14 o 
  -4   9   8     1290.78     1439.63    154.09 o 
  -3   9   8      115.56      192.51     53.85 o 
  -2   9   8     4634.48     4433.52    255.44 o 
  -1   9   8     2218.14     2203.87    159.29 o 
   0   9   8      268.64      295.23     69.76 o 
   1   9   8     3067.34     3203.79    180.60 o 
   2   9   8     5798.56     5563.98    290.57 o 
   3   9   8      723.54      645.58     92.53 o 
   4   9   8       68.31       41.84     70.73 o 
   5   9   8      464.98      349.82     95.64 o 
   6   9   8     1100.91     1103.38    251.90 o 
   7   9   8        8.24      188.70    175.76 o 
   8   9   8      900.62     1118.96    314.45 o 
  -9  10   8      818.47      641.02    124.46 o 
  -8  10   8       31.60       68.77     79.42 o 
  -7  10   8     2868.08     2799.92    399.63 o 
  -6  10   8      133.37       75.32     72.27 o 
  -5  10   8      305.98      312.63     80.71 o 
  -4  10   8      512.56      733.54    114.77 o 
  -3  10   8      750.38      776.90     84.78 o 
  -2  10   8      571.24      806.62     86.75 o 
  -1  10   8     2875.84     2864.53    212.99 o 
   0  10   8      232.00      130.30     75.86 o 
   1  10   8     3944.94     3668.98    242.61 o 
   2  10   8     2219.26     2624.16    226.00 o 
   3  10   8       51.86      159.02     81.57 o 
   4  10   8     1299.95     1324.92    155.70 o 
   5  10   8       70.78       41.15     82.55 o 
   6  10   8       16.06      156.34    179.64 o 
   7  10   8     1690.90     1780.23    391.98 o 
  -8  11   8      171.34      192.47    103.07 o 
  -7  11   8       28.07       83.01    129.81 o 
  -6  11   8      174.16      169.29     92.75 o 
  -5  11   8       94.17      100.94     83.61 o 
  -4  11   8     1434.58     1571.26    166.45 o 
  -3  11   8     4166.17     4200.03    249.25 o 
  -2  11   8      339.20      389.02     97.29 o 
  -1  11   8       51.55       72.05     83.42 o 
   0  11   8      804.30      666.26    117.93 o 
   1  11   8      119.58      183.36     86.92 o 
   2  11   8      735.54      837.76    134.57 o 
   3  11   8     1642.59     1768.69    234.74 o 
   4  11   8      761.89      735.94    128.02 o 
   5  11   8       16.26       60.27     90.51 o 
   6  11   8        6.66      213.47    234.99 o 
  -7  12   8       74.91       17.95     89.23 o 
  -6  12   8      166.01      339.25    121.17 o 
  -5  12   8      470.69      662.67    164.27 o 
  -4  12   8     1307.01     1134.20    144.19 o 
  -3  12   8       10.18       38.55     76.09 o 
  -2  12   8      147.66      151.93     73.28 o 
  -1  12   8     1328.30     1606.58    211.71 o 
   0  12   8      950.88     1276.40    158.25 o 
   1  12   8       73.60       62.76    131.90 o 
   2  12   8       87.78       72.02     83.75 o 
   3  12   8      244.56      232.88     99.79 o 
   4  12   8       45.48      -26.03     79.31 o 
   5  12   8      235.10      301.82    116.89 o 
  -6  13   8       31.18       -4.34    110.87 o 
  -5  13   8      329.08      446.13    190.81 o 
  -4  13   8       74.11       95.82     89.18 o 
  -3  13   8      161.45      211.65     94.62 o 
  -2  13   8      133.68      219.63    100.90 o 
  -1  13   8      692.42     1109.88    158.91 o 
   0  13   8      310.53      281.32    101.27 o 
   1  13   8        7.82       10.98     85.72 o 
   2  13   8       23.91       71.95     89.97 o 
   3  13   8      440.69      592.92    119.71 o 
   4  13   8      227.53      258.43    136.52 o 
  -4  14   8       42.79      141.92     93.47 o 
  -3  14   8      508.96      480.75    193.43 o 
  -2  14   8       92.67       20.50     97.77 o 
  -1  14   8        5.10       45.61     86.60 o 
   0  14   8     1477.81     1337.47    172.45 o 
   1  14   8       12.51      -23.81     88.57 o 
 -11   0   9      214.81      149.44    154.48 o 
  -9   0   9      835.73      962.73    230.46 o 
  -7   0   9      368.69      299.80    116.85 o 
  -5   0   9     1705.74     1907.43    217.66 o 
  -3   0   9    11231.14    10430.82    381.74 o 
  -1   0   9    44259.14    44259.77   1255.60 o 
   1   0   9    16392.38    16302.90    626.90 o 
   3   0   9     8708.65     7987.84    365.85 o 
   5   0   9     7594.83     7106.17    452.67 o 
   7   0   9        8.63      134.01     85.51 o 
   9   0   9      151.16      102.93    119.92 o 
 -12   1   9        6.29      -58.03     88.90 o 
 -11   1   9     1046.32     1020.02    145.98 o 
 -10   1   9        1.77      -37.92     63.21 o 
  -9   1   9     3772.97     3489.74    281.51 o 
  -8   1   9      124.04      121.09     57.25 o 
  -7   1   9     8714.82     7947.72    326.66 o 
  -6   1   9       10.25       -6.59     41.46 o 
  -5   1   9    14486.91    13585.25    318.70 o 
  -4   1   9     5262.05     5429.98    156.04 o 
  -3   1   9    10419.54    10341.80    248.41 o 
  -2   1   9     4974.78     4901.15    144.44 o 
  -1   1   9     2900.33     3052.14     99.61 o 
   0   1   9      294.23      340.28     42.24 o 
   1   1   9      554.44      575.18     64.43 o 
   2   1   9     1923.86     2089.39    121.14 o 
   3   1   9     2206.72     1873.09    118.02 o 
   4   1   9     3517.80     3626.88    167.96 o 
   5   1   9     5759.06     5423.47    209.97 o 
   6   1   9      703.05      533.91     78.20 o 
   7   1   9     1754.38     2070.77    224.86 o 
   8   1   9       60.58      110.52     64.90 o 
   9   1   9      845.82     1058.87    174.30 o 
  10   1   9       23.05       44.42     97.97 o 
 -12   2   9      172.55       28.74     93.46 o 
 -11   2   9      178.98       42.30     86.04 o 
 -10   2   9      172.12       73.15     69.07 o 
  -9   2   9        5.42       -5.82     53.99 o 
  -8   2   9       42.00      -22.14     51.60 o 
  -7   2   9      291.36      279.78     66.27 o 
  -6   2   9      577.41      672.98     72.29 o 
  -5   2   9     4220.13     3969.31    132.02 o 
  -4   2   9     1742.34     1918.57    127.43 o 
  -3   2   9     3147.58     3431.40    114.99 o 
  -2   2   9      725.67      740.72     54.61 o 
  -1   2   9      319.96      308.88     36.56 o 
   0   2   9      100.81      119.38     33.43 o 
   1   2   9    15611.89    14656.08    359.78 o 
   2   2   9     3650.70     3304.88    145.63 o 
   3   2   9     4566.96     4175.25    166.11 o 
   4   2   9      276.47      301.76     60.49 o 
   5   2   9      121.14      148.46     51.50 o 
   6   2   9      138.14      172.78     60.06 o 
   7   2   9      967.09     1067.71    109.25 o 
   8   2   9       78.59      165.78     69.14 o 
   9   2   9        1.70       41.71     76.86 o 
  10   2   9      236.12      239.90    120.99 o 
 -12   3   9       27.51      -61.87     92.35 o 
 -11   3   9      127.38       35.77     79.74 o 
 -10   3   9        4.23      105.78     83.70 o 
  -9   3   9       13.64      -57.02     61.88 o 
  -8   3   9      548.77      496.07     82.63 o 
  -7   3   9       90.11       51.66     49.53 o 
  -6   3   9       79.64       46.47     43.28 o 
  -5   3   9      441.43      489.83     63.18 o 
  -4   3   9      969.88     1152.59     74.75 o 
  -3   3   9      170.75      121.87     35.18 o 
  -2   3   9     5349.19     5447.43    152.64 o 
  -1   3   9     1336.51     1547.34     75.15 o 
   0   3   9     2250.60     2379.17    105.98 o 
   1   3   9        1.04      -24.00     29.25 o 
   2   3   9     6771.24     6345.58    218.53 o 
   3   3   9       72.17       78.90     43.41 o 
   4   3   9       14.19       35.29     43.79 o 
   5   3   9      199.88      158.52     53.67 o 
   6   3   9     2611.21     2517.90    159.02 o 
   7   3   9      463.78      438.14     85.02 o 
   8   3   9     1353.10     1348.04    313.92 o 
   9   3   9      112.17      158.57     82.36 o 
  10   3   9       74.82       36.37    106.54 o 
 -12   4   9        0.22       43.49    102.61 o 
 -11   4   9       61.18       88.42     94.68 o 
 -10   4   9       18.18       11.30     78.78 o 
  -9   4   9      639.27      610.82     97.59 o 
  -8   4   9      324.32      251.91     72.00 o 
  -7   4   9     1511.08     1568.30    127.36 o 
  -6   4   9       45.80       65.13     52.38 o 
  -5   4   9    12544.49    12286.78    336.77 o 
  -4   4   9      804.24      940.42     69.21 o 
  -3   4   9      636.85      765.52     80.55 o 
  -2   4   9     3403.14     3466.12    194.40 o 
  -1   4   9        2.70       -0.92     27.37 o 
   0   4   9       62.81      102.33     38.26 o 
   1   4   9    16628.70    16832.27    413.78 o 
   2   4   9      754.43      633.67     74.61 o 
   3   4   9       12.71       91.58     46.21 o 
   4   4   9     1263.39     1097.95     99.95 o 
   5   4   9      956.77      991.46    100.33 o 
   6   4   9       44.67       65.28     52.31 o 
   7   4   9      246.69      284.63     73.79 o 
   8   4   9      447.26      341.53    104.93 o 
   9   4   9      273.77      287.37     94.40 o 
 -12   5   9       78.26       73.51    116.79 o 
 -11   5   9      208.61      313.59    104.98 o 
 -10   5   9      402.45      342.94    107.68 o 
  -9   5   9     1689.34     1885.60    187.83 o 
  -8   5   9     1256.83     1552.07    165.76 o 
  -7   5   9      814.67      666.34    107.58 o 
  -6   5   9       15.22       41.94     48.55 o 
  -5   5   9     8859.10     8204.93    250.77 o 
  -4   5   9      368.64      381.66     51.58 o 
  -3   5   9     7782.46     7245.56    196.18 o 
  -2   5   9    15584.85    15280.10    349.74 o 
  -1   5   9      119.31       75.54     33.51 o 
   0   5   9      213.39      179.33     50.01 o 
   1   5   9      869.96      948.77     75.76 o 
   2   5   9      134.40      179.14     42.92 o 
   3   5   9      552.35      548.24     87.04 o 
   4   5   9     9344.62     9083.74    299.49 o 
   5   5   9     2542.44     2632.64    312.69 o 
   6   5   9       54.69       45.43     53.19 o 
   7   5   9     1909.60     2029.22    152.20 o 
   8   5   9       79.01      107.61     78.03 o 
   9   5   9      127.68      213.18     92.13 o 
 -11   6   9     2067.71     1770.29    259.95 o 
 -10   6   9        8.95      -25.36    102.21 o 
  -9   6   9        1.84       26.74     79.64 o 
  -8   6   9      321.21      395.89    104.04 o 
  -7   6   9      389.77      478.67     87.52 o 
  -6   6   9     4604.11     4575.21    210.92 o 
  -5   6   9      632.24      686.43     87.97 o 
  -4   6   9       80.97       89.96     43.44 o 
  -3   6   9    17829.23    16983.74    477.75 o 
  -2   6   9       42.87       84.06     40.07 o 
  -1   6   9    19192.52    18974.01    531.13 o 
   0   6   9     5044.02     5043.37    171.75 o 
   1   6   9      936.88      967.99     79.25 o 
   2   6   9     1436.46     1512.63     98.24 o 
   3   6   9    10891.76    10630.56    298.23 o 
   4   6   9      561.82      550.97     76.36 o 
   5   6   9     2095.63     2298.90    151.45 o 
   6   6   9      124.09       93.94     58.71 o 
   7   6   9      533.99      481.43     89.51 o 
   8   6   9       64.69      205.73     87.63 o 
   9   6   9       19.35       97.59     92.59 o 
 -11   7   9      450.18      421.94    124.79 o 
 -10   7   9      317.56      437.50    118.56 o 
  -9   7   9       54.54      103.28     91.46 o 
  -8   7   9     1188.66     1137.82    142.22 o 
  -7   7   9    10662.36    10506.64    365.83 o 
  -6   7   9     1292.71     1167.99    117.89 o 
  -5   7   9     3864.89     3653.33    223.60 o 
  -4   7   9     7244.21     6796.41    220.37 o 
  -3   7   9        5.78       32.97     42.32 o 
  -2   7   9       19.78       55.82     47.47 o 
  -1   7   9     7998.45     7250.04    257.78 o 
   0   7   9     5588.46     5632.92    362.29 o 
   1   7   9        0.53       26.96     47.56 o 
   2   7   9     3688.00     3663.40    183.46 o 
   3   7   9     5048.10     5210.60    219.49 o 
   4   7   9      389.55      386.62    111.04 o 
   5   7   9       69.04       18.34     71.46 o 
   6   7   9      368.93      375.87     95.00 o 
   7   7   9      890.00     1228.41    165.12 o 
   8   7   9       62.97       92.32     80.60 o 
 -10   8   9      820.89      852.87    180.86 o 
  -9   8   9      358.03      590.49    122.68 o 
  -8   8   9      331.00      273.96     95.79 o 
  -7   8   9       45.32        2.58     64.23 o 
  -6   8   9      536.19      510.83     86.66 o 
  -5   8   9     1571.85     1565.38    152.19 o 
  -4   8   9     4477.32     4680.62    217.27 o 
  -3   8   9      416.19      515.58     66.83 o 
  -2   8   9       66.34       67.95     44.84 o 
  -1   8   9     2220.29     2334.12    152.04 o 
   0   8   9     7330.61     7604.55    274.95 o 
   1   8   9     6401.52     6393.75    294.35 o 
   2   8   9     1909.54     1886.98    220.70 o 
   3   8   9      948.50      962.22    119.48 o 
   4   8   9       59.02       44.68     75.35 o 
   5   8   9     1268.13     1298.33    160.19 o 
   6   8   9      967.73      894.22    155.43 o 
   7   8   9      741.81      700.35    192.99 o 
   8   8   9      216.59      231.65    222.69 o 
 -10   9   9       59.81       32.53     98.44 o 
  -9   9   9     2304.98     2190.42    213.53 o 
  -8   9   9       33.42      -17.38     79.65 o 
  -7   9   9      631.95      483.17     92.93 o 
  -6   9   9      309.67      290.99     83.01 o 
  -5   9   9      290.46      284.96     79.49 o 
  -4   9   9      728.82      723.65     96.15 o 
  -3   9   9     8222.31     7977.86    289.77 o 
  -2   9   9      108.87      184.15     52.12 o 
  -1   9   9     1506.12     1730.44    136.41 o 
   0   9   9      279.57      298.14    111.28 o 
   1   9   9       16.22      117.50     60.67 o 
   2   9   9      254.25      258.83     73.87 o 
   3   9   9     3114.56     3171.30    190.15 o 
   4   9   9      184.44      211.81     88.72 o 
   5   9   9     1336.66     1595.88    363.65 o 
   6   9   9       76.36      173.25    205.86 o 
   7   9   9       73.74      -20.72    182.72 o 
  -9  10   9        2.31       65.71     97.30 o 
  -8  10   9       35.35      -16.51     96.36 o 
  -7  10   9        0.07       75.43     76.40 o 
  -6  10   9     1370.24     1353.69    206.56 o 
  -5  10   9      126.22      198.89     77.18 o 
  -4  10   9     3664.68     4102.29    221.31 o 
  -3  10   9      418.18      451.31     94.33 o 
  -2  10   9      212.85      277.52     75.54 o 
  -1  10   9      165.11      209.87     71.87 o 
   0  10   9     2438.63     2527.38    204.07 o 
   1  10   9      207.27      482.81    105.50 o 
   2  10   9     4151.36     3846.44    255.96 o 
   3  10   9       16.07        9.42     78.72 o 
   4  10   9       36.23       62.34     83.94 o 
   5  10   9       67.15      189.57    125.59 o 
   6  10   9      760.96      930.79    244.94 o 
  -8  11   9      266.82      277.27    156.49 o 
  -7  11   9      159.69      136.26    106.15 o 
  -6  11   9       71.39       93.03     90.70 o 
  -5  11   9       17.07      188.19     85.51 o 
  -4  11   9      620.07      523.84    260.72 o 
  -3  11   9     2004.45     2093.60    203.91 o 
  -2  11   9      568.45      541.30    103.81 o 
  -1  11   9     1211.37     1743.18    177.19 o 
   0  11   9     1279.52     1445.97    162.88 o 
   1  11   9      299.11      441.07    108.94 o 
   2  11   9     1096.93     1238.82    156.73 o 
   3  11   9      158.90      208.41     92.09 o 
   4  11   9      144.49       63.96     81.32 o 
   5  11   9     1784.88     2263.49    274.97 o 
  -7  12   9      116.36       27.81    120.73 o 
  -6  12   9     1863.91     1436.79    185.11 o 
  -5  12   9     1380.52     1434.16    171.52 o 
  -4  12   9       16.59      -50.62    147.03 o 
  -3  12   9       38.59       10.20    103.70 o 
  -2  12   9       80.02       78.02     80.74 o 
  -1  12   9       15.65        6.26     74.50 o 
   0  12   9     1629.19     1602.39    177.80 o 
   1  12   9     2523.04     2588.11    222.53 o 
   2  12   9      711.46     1062.31    147.75 o 
   3  12   9        0.93      122.38     82.04 o 
   4  12   9       68.44      161.95     93.43 o 
  -5  13   9      326.66      156.04    120.04 o 
  -4  13   9       19.32     -109.61    142.70 o 
  -3  13   9        1.02     -179.19    119.46 o 
  -2  13   9     2598.78     2521.52    304.39 o 
  -1  13   9       29.69       44.85     84.03 o 
   0  13   9        4.08       32.14     79.43 o 
   1  13   9        2.55       52.77     88.87 o 
   2  13   9       21.83       58.86     93.41 o 
   3  13   9      178.53      205.86    100.56 o 
  -2  14   9      114.02      -22.27    104.97 o 
  -1  14   9      540.22      353.14    146.95 o 
 -12   0  10      165.99       43.37    188.87 o 
 -10   0  10     1855.38     1777.60    217.78 o 
  -8   0  10    10808.91    11521.36    544.60 o 
  -6   0  10     5394.28     4713.51    292.09 o 
  -4   0  10     2601.01     2764.46    159.89 o 
  -2   0  10     6310.19     6040.83    230.95 o 
   0   0  10      869.20      885.07    112.13 o 
   2   0  10    12751.71    13294.31    785.08 o 
   4   0  10     2998.21     2690.59    304.82 o 
   6   0  10     5870.84     5663.49    326.18 o 
   8   0  10     2538.97     2871.41    266.48 o 
 -12   1  10      373.07      459.17    172.83 o 
 -11   1  10      257.74      290.66     86.01 o 
 -10   1  10       29.16      -21.20     62.83 o 
  -9   1  10      468.98      471.62     87.24 o 
  -8   1  10       23.21        5.96     54.87 o 
  -7   1  10      375.43      225.51     66.33 o 
  -6   1  10     2121.49     1925.81    135.63 o 
  -5   1  10     4351.75     4346.64    144.37 o 
  -4   1  10    16976.44    16707.20    379.25 o 
  -3   1  10      400.80      529.85     52.32 o 
  -2   1  10    18417.24    18255.14    400.76 o 
  -1   1  10     1453.65     1596.64     87.38 o 
   0   1  10    16968.85    16957.13    464.71 o 
   1   1  10     4199.28     3919.27    197.81 o 
   2   1  10    17956.64    16680.46    464.17 o 
   3   1  10       95.57      127.46     45.98 o 
   4   1  10     3011.89     2993.34    180.74 o 
   5   1  10      134.17       88.13     48.17 o 
   6   1  10      397.74      463.59     77.05 o 
   7   1  10       75.69      146.78     61.71 o 
   8   1  10       17.62       16.02     74.42 o 
   9   1  10       23.28        4.20     87.21 o 
 -12   2  10      252.43      289.83    110.87 o 
 -11   2  10     1148.08     1193.57    139.64 o 
 -10   2  10     2040.06     2608.98    189.67 o 
  -9   2  10      752.99     1038.77    147.94 o 
  -8   2  10      217.58      314.34     94.91 o 
  -7   2  10       90.76      223.64     64.23 o 
  -6   2  10     1088.94     1237.84    110.95 o 
  -5   2  10     4468.91     4437.63    167.63 o 
  -4   2  10     7384.21     7268.21    197.14 o 
  -3   2  10     2010.63     2117.43     97.06 o 
  -2   2  10      848.84      886.32     62.13 o 
  -1   2  10      885.96      933.44     74.25 o 
   0   2  10     2662.83     2822.11    117.61 o 
   1   2  10      709.61      616.62     68.56 o 
   2   2  10      560.34      493.48     66.78 o 
   3   2  10      105.99       80.02     42.32 o 
   4   2  10     3805.46     3856.25    185.22 o 
   5   2  10      958.48     1009.22    100.92 o 
   6   2  10     2040.60     2046.56    284.74 o 
   7   2  10       93.05      104.38     67.67 o 
   8   2  10      233.01      323.78     84.57 o 
   9   2  10       23.70       53.35     84.60 o 
 -12   3  10       56.21      111.85    104.61 o 
 -11   3  10      366.05      579.26    121.90 o 
 -10   3  10       71.27       12.57     66.53 o 
  -9   3  10       28.27       -9.19     60.56 o 
  -8   3  10      702.82      743.42     97.45 o 
  -7   3  10      454.83      617.15    107.14 o 
  -6   3  10     3929.27     4091.39    172.37 o 
  -5   3  10      644.00      791.48     89.96 o 
  -4   3  10      111.72      128.56     39.82 o 
  -3   3  10      446.95      553.01     54.72 o 
  -2   3  10     1829.32     1989.70     93.61 o 
  -1   3  10    11343.30    10628.49    282.79 o 
   0   3  10     3014.23     2947.07    199.26 o 
   1   3  10       16.73       15.61     37.63 o 
   2   3  10      566.06      632.22     74.15 o 
   3   3  10     1067.31     1112.00     98.33 o 
   4   3  10      401.29      354.52     65.36 o 
   5   3  10     2142.20     2162.75    147.35 o 
   6   3  10       94.52       55.75     66.76 o 
   7   3  10        1.96      -31.06     57.39 o 
   8   3  10       33.12       11.93     63.75 o 
   9   3  10       25.83      135.06     84.41 o 
 -12   4  10       15.93      111.76    110.65 o 
 -11   4  10      165.50      195.06    105.87 o 
 -10   4  10     1061.97     1029.14    177.00 o 
  -9   4  10      239.47      160.51     76.60 o 
  -8   4  10      115.80       99.43     61.72 o 
  -7   4  10     2888.31     2941.68    263.66 o 
  -6   4  10       33.84      156.11     86.22 o 
  -5   4  10     3968.56     3990.09    164.61 o 
  -4   4  10    10644.24    10212.36    258.83 o 
  -3   4  10        1.59       14.56     34.13 o 
  -2   4  10      123.34      180.35     44.38 o 
  -1   4  10     3555.57     3321.35    135.89 o 
   0   4  10     2664.07     2711.41    130.28 o 
   1   4  10      655.52      660.71     90.43 o 
   2   4  10     2506.29     2624.43    252.91 o 
   3   4  10       62.84      130.99     49.40 o 
   4   4  10     1937.77     1916.42    135.60 o 
   5   4  10       91.12       19.81     46.35 o 
   6   4  10     2273.21     2117.44    155.63 o 
   7   4  10      124.92      214.71     72.52 o 
   8   4  10       31.25      196.54     88.49 o 
   9   4  10        0.10      -85.78     80.42 o 
 -11   5  10      214.01      218.03    119.98 o 
 -10   5  10     1282.25     1331.16    168.96 o 
  -9   5  10      326.43      382.52    110.32 o 
  -8   5  10      278.82      238.53    116.38 o 
  -7   5  10     3919.64     3502.21    262.79 o 
  -6   5  10     1064.94     1148.69    184.60 o 
  -5   5  10        6.16       33.04     45.53 o 
  -4   5  10      108.70      146.96     41.38 o 
  -3   5  10     5714.23     5556.74    167.06 o 
  -2   5  10     4361.46     4471.96    175.57 o 
  -1   5  10     3311.09     3351.73    139.68 o 
   0   5  10    17594.77    17245.61    430.40 o 
   1   5  10     2714.56     2841.95    130.04 o 
   2   5  10     1697.17     1685.51    122.19 o 
   3   5  10     6496.35     6129.59    228.73 o 
   4   5  10      818.50      711.38     87.24 o 
   5   5  10        7.84       45.37     51.72 o 
   6   5  10      478.93      311.27     85.97 o 
   7   5  10      687.74      720.82    103.13 o 
   8   5  10      307.18      278.50    219.79 o 
   9   5  10      656.46      554.24    119.52 o 
 -11   6  10      160.03      229.17    127.59 o 
 -10   6  10      122.41      -22.43     92.02 o 
  -9   6  10      631.40      638.94    183.56 o 
  -8   6  10     1772.08     1889.20    188.59 o 
  -7   6  10      104.50      130.48     78.64 o 
  -6   6  10    10519.41     9411.05    328.29 o 
  -5   6  10     1238.86     1110.78    108.17 o 
  -4   6  10       53.60       34.98     44.11 o 
  -3   6  10    10490.88    10052.57    287.24 o 
  -2   6  10     2297.14     2510.96    167.24 o 
  -1   6  10     2015.60     2098.10    136.81 o 
   0   6  10     2400.54     2286.09    142.30 o 
   1   6  10       16.35       10.57     41.70 o 
   2   6  10     8740.50     8991.05    300.37 o 
   3   6  10     3812.85     3874.03    186.28 o 
   4   6  10     2081.03     2170.70    158.17 o 
   5   6  10      183.73      143.71     72.11 o 
   6   6  10      619.61      724.13    100.44 o 
   7   6  10       77.94       98.74     70.05 o 
   8   6  10     2249.29     2251.64    197.00 o 
 -11   7  10        0.24      -13.52    125.05 o 
 -10   7  10       58.05      172.61    116.41 o 
  -9   7  10     2144.09     2115.68    407.69 o 
  -8   7  10      968.09      884.01    136.54 o 
  -7   7  10      408.18      451.44     88.39 o 
  -6   7  10      458.86      510.21     88.69 o 
  -5   7  10       61.01       93.05     57.07 o 
  -4   7  10     2364.74     2440.58    202.69 o 
  -3   7  10     6761.22     6516.54    237.40 o 
  -2   7  10    15110.65    14327.73    434.50 o 
  -1   7  10     1688.01     1996.91    153.44 o 
   0   7  10      374.11      415.38     73.78 o 
   1   7  10      271.69      262.68     65.84 o 
   2   7  10     3400.11     3324.22    197.32 o 
   3   7  10      246.57      202.19     79.56 o 
   4   7  10     5871.98     5466.29    565.63 o 
   5   7  10     2720.48     2887.98    219.47 o 
   6   7  10      118.84      167.58     87.30 o 
   7   7  10      387.68      244.45     96.19 o 
   8   7  10        1.30      224.25    137.23 o 
 -10   8  10      427.78      231.42    139.50 o 
  -9   8  10      587.68      478.03    123.35 o 
  -8   8  10      962.14      769.85    131.88 o 
  -7   8  10      281.75       81.59     82.04 o 
  -6   8  10       31.67       11.69     62.90 o 
  -5   8  10     1431.55     1551.46    133.64 o 
  -4   8  10     2128.61     1985.03    147.14 o 
  -3   8  10     3262.81     2810.03    146.09 o 
  -2   8  10       34.17       74.36     57.02 o 
  -1   8  10      313.21      578.43     84.52 o 
   0   8  10      341.69      429.36     73.18 o 
   1   8  10     5480.58     5662.34    260.69 o 
   2   8  10        3.51       54.81     61.92 o 
   3   8  10      229.99      348.87     95.74 o 
   4   8  10     1444.08     1327.52    180.33 o 
   5   8  10      290.02      320.85     98.36 o 
   6   8  10      754.80      792.31    132.65 o 
   7   8  10      623.81      567.93    159.94 o 
  -9   9  10      135.23      103.00    110.06 o 
  -8   9  10      757.45      686.51    131.03 o 
  -7   9  10       23.77      -79.37     65.30 o 
  -6   9  10     3064.20     3510.78    214.32 o 
  -5   9  10      526.19      489.65    159.20 o 
  -4   9  10     2183.49     2006.83    152.89 o 
  -3   9  10       53.22       67.27     57.90 o 
  -2   9  10     2509.51     2378.94    160.41 o 
  -1   9  10      291.34      294.18     73.54 o 
   0   9  10     4567.41     4880.57    228.78 o 
   1   9  10      572.75      479.91     88.41 o 
   2   9  10     1441.09     1458.01    133.76 o 
   3   9  10        1.22      100.51     76.85 o 
   4   9  10     1579.03     1732.31    173.53 o 
   5   9  10        0.33       67.35     79.50 o 
   6   9  10      846.78     1223.85    255.06 o 
  -9  10  10       14.97       81.64    122.21 o 
  -8  10  10      144.07      236.69    113.66 o 
  -7  10  10       34.89       98.97     77.75 o 
  -6  10  10       78.68       47.04     68.09 o 
  -5  10  10     4676.80     4312.91    235.22 o 
  -4  10  10       52.81       61.06     67.99 o 
  -3  10  10      307.16      257.02     74.58 o 
  -2  10  10      162.00      189.54     72.93 o 
  -1  10  10        9.99       -7.87     63.62 o 
   0  10  10      236.44      175.57     77.24 o 
   1  10  10     3362.42     3353.70    237.52 o 
   2  10  10      202.57      166.53     82.34 o 
   3  10  10      886.70     1097.81    442.23 o 
   4  10  10        7.74      -10.70     95.14 o 
   5  10  10      146.68       78.26    120.64 o 
   6  10  10       74.87      200.91    131.61 o 
  -8  11  10     1376.36     1386.52    235.75 o 
  -7  11  10      104.30       14.45    122.25 o 
  -6  11  10       65.10       41.14     90.15 o 
  -5  11  10      197.43      307.53     99.95 o 
  -4  11  10      373.29      424.08    211.12 o 
  -3  11  10      267.37      238.69    114.49 o 
  -2  11  10     1076.64      929.44    134.34 o 
  -1  11  10     1904.92     2014.66    208.72 o 
   0  11  10     1582.30     1595.94    173.16 o 
   1  11  10      120.36      162.44     90.77 o 
   2  11  10      630.19      628.21    119.80 o 
   3  11  10        8.83       31.81     80.21 o 
   4  11  10      598.72      880.42    162.44 o 
   5  11  10      643.32      918.45    183.60 o 
  -6  12  10       43.15      -15.85    105.22 o 
  -5  12  10        0.40       11.85     98.25 o 
  -4  12  10     1553.06     1819.68    251.46 o 
  -3  12  10     1669.77     1636.75    234.28 o 
  -2  12  10       13.88      -47.31     77.96 o 
  -1  12  10     1133.67     1134.24    153.63 o 
   0  12  10      318.80      348.48    114.29 o 
   1  12  10        0.32      112.82     86.65 o 
   2  12  10      527.59      356.36    103.98 o 
   3  12  10      830.05      915.18    139.76 o 
  -4  13  10        8.33     -166.43    135.64 o 
  -3  13  10      241.26      473.46    335.33 o 
  -2  13  10      414.88      476.05    149.78 o 
  -1  13  10      653.75      754.62    129.71 o 
   0  13  10        6.55       80.54     86.00 o 
   1  13  10      270.09      512.60    121.20 o 
 -11   0  11        3.88      -48.55     97.75 o 
  -9   0  11     1054.35     1246.38    190.41 o 
  -7   0  11     3957.76     3864.77    292.75 o 
  -5   0  11     7458.33     6978.24    281.10 o 
  -3   0  11    20045.99    19286.65    607.27 o 
  -1   0  11      540.69      385.52     94.19 o 
   1   0  11     7385.94     7170.24    344.65 o 
   3   0  11     5678.86     5586.08    380.08 o 
   5   0  11     1902.61     2024.93    209.04 o 
   7   0  11        5.70      -34.84     83.05 o 
   9   0  11      137.33      260.40    134.97 o 
 -12   1  11       11.10      112.27     99.01 o 
 -11   1  11        0.53       -4.24     67.80 o 
 -10   1  11     3537.46     3797.00    271.35 o 
  -9   1  11     1730.43     2065.03    187.25 o 
  -8   1  11      635.98      644.28     95.59 o 
  -7   1  11     1224.54     1325.32    121.05 o 
  -6   1  11      310.31      346.46     70.86 o 
  -5   1  11       20.57       54.32     38.71 o 
  -4   1  11    15943.55    15329.68    357.28 o 
  -3   1  11      728.20      796.03     64.67 o 
  -2   1  11       69.41       49.61     35.36 o 
  -1   1  11      662.63      719.73     91.87 o 
   0   1  11     6102.24     5941.12    363.12 o 
   1   1  11     8201.51     7932.15    262.39 o 
   2   1  11     3108.17     2827.47    152.75 o 
   3   1  11     3638.91     3233.37    169.99 o 
   4   1  11     2072.35     2161.97    144.20 o 
   5   1  11     4200.55     4037.19    205.72 o 
   6   1  11     1656.70     1700.91    174.47 o 
   7   1  11     2597.70     2672.92    212.26 o 
   8   1  11        4.25      108.45     62.99 o 
   9   1  11      322.60      338.67    131.40 o 
 -12   2  11        6.09       46.49    102.29 o 
 -11   2  11       14.51       41.81     76.22 o 
 -10   2  11      130.27      127.61     73.09 o 
  -9   2  11      856.08      806.28    109.78 o 
  -8   2  11       61.11      100.50     65.35 o 
  -7   2  11     5751.79     6167.69    360.95 o 
  -6   2  11     8484.80     8801.16    307.85 o 
  -5   2  11      186.63      225.40     64.69 o 
  -4   2  11     6206.33     6249.71    190.39 o 
  -3   2  11     1154.51     1136.09     74.63 o 
  -2   2  11     1543.01     1576.57     95.92 o 
  -1   2  11    15298.10    14531.01    543.60 o 
   0   2  11    27939.30    25623.60    966.47 o 
   1   2  11     1287.58     1434.65    108.24 o 
   2   2  11     4010.94     3657.03    169.46 o 
   3   2  11     1473.34     1438.74    115.83 o 
   4   2  11       19.53       40.63     48.26 o 
   5   2  11     1343.79     1509.30    132.59 o 
   6   2  11     1340.88     1454.95    131.00 o 
   7   2  11      162.85      228.69     79.51 o 
   8   2  11      179.35      297.03     82.71 o 
   9   2  11      356.89      246.35    105.19 o 
 -12   3  11     1261.60     1318.64    190.84 o 
 -11   3  11      238.81      266.38    104.39 o 
 -10   3  11     1104.03     1359.91    202.08 o 
  -9   3  11     1277.58     1408.42    135.16 o 
  -8   3  11     5387.75     5727.66    248.95 o 
  -7   3  11       38.63       57.05     56.08 o 
  -6   3  11    15248.84    14364.70    392.86 o 
  -5   3  11     1707.28     1595.41    110.55 o 
  -4   3  11      557.51      655.17     95.04 o 
  -3   3  11     7284.07     7430.36    203.20 o 
  -2   3  11     2120.54     2175.37    141.92 o 
  -1   3  11      641.16      687.07     66.30 o 
   0   3  11     2800.27     2759.21    148.75 o 
   1   3  11      421.18      323.21     60.13 o 
   2   3  11     8017.72     7742.23    263.67 o 
   3   3  11     5879.64     5633.07    218.87 o 
   4   3  11     2911.66     3207.09    184.87 o 
   5   3  11       62.74      108.39     60.50 o 
   6   3  11      696.29      817.45    104.08 o 
   7   3  11       91.70      168.21     73.95 o 
   8   3  11     1608.26     1863.74    163.19 o 
 -11   4  11       41.17       37.35     89.62 o 
 -10   4  11       92.13       97.57     86.50 o 
  -9   4  11     1199.68     1187.44    149.87 o 
  -8   4  11     2825.00     3121.37    196.34 o 
  -7   4  11      237.08      200.71     75.12 o 
  -6   4  11      208.09      289.37     60.41 o 
  -5   4  11     1587.81     1481.06    105.75 o 
  -4   4  11     1662.49     1669.50     96.75 o 
  -3   4  11     3478.22     3364.34    144.96 o 
  -2   4  11    34250.74    31930.01   1254.91 o 
  -1   4  11      878.35      877.70     78.61 o 
   0   4  11     2241.89     2389.01    141.81 o 
   1   4  11     3516.46     3429.54    167.74 o 
   2   4  11     3042.54     3173.48    172.86 o 
   3   4  11      776.97      847.08     94.37 o 
   4   4  11     7354.35     6824.19    256.79 o 
   5   4  11      282.96      255.51     86.36 o 
   6   4  11        5.45        8.48     58.59 o 
   7   4  11      185.96       75.45     89.86 o 
   8   4  11       15.63      -32.86     79.34 o 
 -11   5  11      431.35      481.19    146.02 o 
 -10   5  11      483.68      427.33    119.94 o 
  -9   5  11        0.13      -16.57     83.89 o 
  -8   5  11     5170.94     5510.65    315.91 o 
  -7   5  11      783.00      912.79    138.54 o 
  -6   5  11      734.94      897.40    104.28 o 
  -5   5  11     5573.59     5604.27    230.32 o 
  -4   5  11     1897.79     1909.70    104.40 o 
  -3   5  11     1213.34     1310.75     96.97 o 
  -2   5  11     6650.83     6724.02    214.11 o 
  -1   5  11       32.20      -55.85     37.24 o 
   0   5  11     1089.60     1271.91     94.87 o 
   1   5  11     1941.79     1871.65    233.46 o 
   2   5  11       86.20       81.44     51.69 o 
   3   5  11     3833.50     4235.66    199.36 o 
   4   5  11       87.14      116.04     61.20 o 
   5   5  11      548.81      426.51     84.35 o 
   6   5  11     1664.07     1831.12    149.01 o 
   7   5  11       17.35       71.70     71.45 o 
   8   5  11      509.01      346.14    109.52 o 
 -11   6  11      342.49      292.59    135.61 o 
 -10   6  11       22.90      -22.47     95.76 o 
  -9   6  11       31.97       24.12     79.92 o 
  -8   6  11      811.32      751.04    184.91 o 
  -7   6  11     1769.73     1744.60    174.01 o 
  -6   6  11      163.07      271.27     75.41 o 
  -5   6  11       19.67      -10.40     69.28 o 
  -4   6  11     3680.03     3418.56    187.30 o 
  -3   6  11     2924.10     3106.61    171.88 o 
  -2   6  11     2353.09     2208.42    156.09 o 
  -1   6  11     3395.34     3268.94    175.44 o 
   0   6  11     2280.46     2347.18    150.49 o 
   1   6  11        2.23      -89.32     59.54 o 
   2   6  11     4020.86     4075.56    209.11 o 
   3   6  11     1273.22     1544.15    126.71 o 
   4   6  11       66.46       54.92     56.29 o 
   5   6  11      115.03       34.98     58.70 o 
   6   6  11      640.36      647.71    136.77 o 
   7   6  11      353.43      539.41    103.76 o 
   8   6  11      405.38      266.08    101.89 o 
 -10   7  11      191.73      312.39    133.98 o 
  -9   7  11      206.11      302.24    110.47 o 
  -8   7  11     1421.23     1507.53    209.38 o 
  -7   7  11     1182.60     1214.47    149.21 o 
  -6   7  11      655.65      514.13     90.11 o 
  -5   7  11     1889.18     2196.42    158.02 o 
  -4   7  11     1242.66     1575.83    127.85 o 
  -3   7  11       10.38       -0.10     52.93 o 
  -2   7  11     3230.63     2939.03    171.56 o 
  -1   7  11      585.30      486.43     87.71 o 
   0   7  11     2717.10     2852.76    277.38 o 
   1   7  11     6142.32     6512.79    298.82 o 
   2   7  11     2211.07     2177.23    187.38 o 
   3   7  11      676.55     1020.89    144.69 o 
   4   7  11      397.22      411.61    102.33 o 
   5   7  11       70.42      113.28     83.48 o 
   6   7  11      516.35      444.76    114.64 o 
   7   7  11     1348.42     1453.40    179.91 o 
 -10   8  11       44.53       -7.51    124.23 o 
  -9   8  11      545.23      749.07    143.84 o 
  -8   8  11       58.87      108.15     91.35 o 
  -7   8  11        1.38        4.22     70.77 o 
  -6   8  11        3.73       48.82     65.92 o 
  -5   8  11     2783.38     2849.10    247.80 o 
  -4   8  11     4829.60     4878.12    275.48 o 
  -3   8  11      999.48     1122.99    112.96 o 
  -2   8  11       41.17       68.70     56.21 o 
  -1   8  11        2.72       -5.36     50.65 o 
   0   8  11     1280.39     1180.51    149.14 o 
   1   8  11      736.86      886.79    118.05 o 
   2   8  11     3709.47     3894.17    253.56 o 
   3   8  11        1.32        2.04     73.76 o 
   4   8  11      263.46      335.49    110.17 o 
   5   8  11       84.74      193.32     94.72 o 
   6   8  11      150.67      124.63    104.75 o 
  -9   9  11       49.29      142.50    126.41 o 
  -8   9  11       93.94      181.36    113.19 o 
  -7   9  11     1864.37     1360.20    140.98 o 
  -6   9  11      580.40      328.43     85.99 o 
  -5   9  11       26.39      -58.34     60.74 o 
  -4   9  11     1254.24     1239.63    151.25 o 
  -3   9  11      100.03      109.23     62.10 o 
  -2   9  11       25.82       61.21     65.31 o 
  -1   9  11     7548.14     7948.94    300.23 o 
   0   9  11        4.45      -42.81     60.50 o 
   1   9  11       13.04       48.59     64.85 o 
   2   9  11      223.67      359.50    108.51 o 
   3   9  11        2.58       27.93     73.60 o 
   4   9  11     1056.75     1190.07    186.12 o 
   5   9  11     1416.47     1287.75    245.27 o 
   6   9  11      305.15      683.93    284.19 o 
  -8  10  11        2.51       -1.13    108.16 o 
  -7  10  11      684.65      640.27    122.72 o 
  -6  10  11      790.82      940.61    163.47 o 
  -5  10  11       24.64       90.28     87.06 o 
  -4  10  11      118.94      159.93     92.36 o 
  -3  10  11        1.09        0.39     78.22 o 
  -2  10  11     2624.86     2781.85    186.65 o 
  -1  10  11       24.99       57.10    107.91 o 
   0  10  11     2459.24     2451.95    175.80 o 
   1  10  11       55.28      -23.98     70.62 o 
   2  10  11       72.08       46.18     99.56 o 
   3  10  11      200.95      197.04    123.08 o 
   4  10  11     1348.11     1103.48    183.06 o 
   5  10  11       27.39      108.15    124.33 o 
  -7  11  11        0.16        7.65     95.02 o 
  -6  11  11      750.82      810.21    226.83 o 
  -5  11  11      950.81     1056.74    201.10 o 
  -4  11  11      206.14       40.74    144.68 o 
  -3  11  11     1192.82     1042.96    221.96 o 
  -2  11  11       35.07       24.83     78.15 o 
  -1  11  11      194.26      114.77     89.52 o 
   0  11  11      512.50      431.10    102.86 o 
   1  11  11      376.05      185.46     85.96 o 
   2  11  11        1.44        5.32     88.93 o 
   3  11  11      241.16      203.74    242.19 o 
   4  11  11      372.73      393.31    126.44 o 
  -5  12  11      165.96       55.61    145.93 o 
  -4  12  11      406.28      147.23    141.06 o 
  -3  12  11       19.29      -96.11    112.36 o 
  -2  12  11        7.19      -34.79     85.38 o 
  -1  12  11      130.74      174.88    163.74 o 
   0  12  11       80.43       98.46     79.08 o 
   1  12  11      730.69      780.29    132.21 o 
   2  12  11     1248.93     1041.60    266.55 o 
  -2  13  11      506.20      588.58    198.89 o 
  -1  13  11       50.77       58.97     98.96 o 
 -12   0  12     1452.42     1318.02    207.36 o 
 -10   0  12      261.45      332.24    115.15 o 
  -8   0  12      718.83      724.75    146.14 o 
  -6   0  12    14826.17    15176.14    846.91 o 
  -4   0  12       15.84       59.04     55.01 o 
  -2   0  12     7602.87     7112.80    347.26 o 
   0   0  12    20487.83    19810.27    772.16 o 
   2   0  12     1148.30     1167.75    189.19 o 
   4   0  12     4356.31     3488.44    267.94 o 
   6   0  12     3400.03     3269.27    282.45 o 
   8   0  12      297.93      345.83    134.65 o 
 -12   1  12        1.41      -29.32     77.17 o 
 -11   1  12      452.04      563.80    103.31 o 
 -10   1  12      313.09      392.66    148.24 o 
  -9   1  12     1476.92     1478.51    142.38 o 
  -8   1  12      170.22       96.28     63.33 o 
  -7   1  12      644.58      813.16    129.86 o 
  -6   1  12      459.29      446.04     80.33 o 
  -5   1  12    18613.34    17578.54    453.95 o 
  -4   1  12      463.72      616.35     71.84 o 
  -3   1  12     3064.85     3176.56    141.84 o 
  -2   1  12     1484.64     1515.65    115.20 o 
  -1   1  12     5773.87     5447.74    205.94 o 
   0   1  12     2394.35     2379.04    232.15 o 
   1   1  12    14520.71    14439.19    424.98 o 
   2   1  12      132.23      164.19     52.56 o 
   3   1  12     1288.51     1507.73    185.63 o 
   4   1  12     1023.43     1110.34    122.07 o 
   5   1  12      233.53      188.88     65.44 o 
   6   1  12      639.87      802.51    103.51 o 
   7   1  12      187.64      160.07     73.86 o 
   8   1  12       20.94       43.54     98.93 o 
 -11   2  12     2362.52     2446.93    224.04 o 
 -10   2  12      151.61      220.79     82.43 o 
  -9   2  12     2646.88     2944.15    198.78 o 
  -8   2  12     5801.23     5541.18    252.58 o 
  -7   2  12       47.47       76.05     85.89 o 
  -6   2  12     2039.55     2056.10    148.19 o 
  -5   2  12     8080.40     8123.90    254.31 o 
  -4   2  12      427.90      458.68     59.14 o 
  -3   2  12      529.90      605.99     67.89 o 
  -2   2  12    13165.45    13266.19    395.38 o 
  -1   2  12    10199.47     9915.70    315.54 o 
   0   2  12     7149.98     6766.76    241.37 o 
   1   2  12       70.70       93.37     63.98 o 
   2   2  12       16.96       30.83     43.62 o 
   3   2  12     3308.54     3262.06    179.88 o 
   4   2  12     3459.53     3642.00    196.46 o 
   5   2  12     9338.66     9075.34    323.24 o 
   6   2  12     1174.02     1303.33    130.78 o 
   7   2  12      362.42      369.19     98.47 o 
   8   2  12       15.05       45.83     78.40 o 
 -11   3  12      391.77      439.55    100.82 o 
 -10   3  12      423.50      522.32     98.40 o 
  -9   3  12      855.85      903.28    113.41 o 
  -8   3  12     1464.37     1350.86    132.09 o 
  -7   3  12     2200.66     2179.30    159.14 o 
  -6   3  12      886.71      938.78    102.39 o 
  -5   3  12     1505.67     1585.21    112.82 o 
  -4   3  12     5383.50     5149.43    180.58 o 
  -3   3  12    33956.52    30937.50   1093.01 o 
  -2   3  12      784.47      810.00     88.05 o 
  -1   3  12    11710.09    11404.79    354.36 o 
   0   3  12      370.91      318.76     60.37 o 
   1   3  12     2929.50     2613.82    153.47 o 
   2   3  12     6511.36     5942.16    229.51 o 
   3   3  12     8915.89     8300.87    291.18 o 
   4   3  12      295.17      318.06    113.18 o 
   5   3  12       60.39       82.60     62.21 o 
   6   3  12       21.99      108.88     65.65 o 
   7   3  12      591.76      812.61    112.22 o 
   8   3  12      689.19      560.69    172.02 o 
 -11   4  12      124.46      160.49     97.74 o 
 -10   4  12        8.22      125.20     84.40 o 
  -9   4  12     1089.71     1355.32    163.45 o 
  -8   4  12      220.98      120.33     72.50 o 
  -7   4  12    11167.52    11139.46    379.28 o 
  -6   4  12      851.12      941.76    129.00 o 
  -5   4  12      285.38      404.69     73.78 o 
  -4   4  12     1092.08     1220.09    105.60 o 
  -3   4  12      674.62      776.53     78.01 o 
  -2   4  12      970.84      985.45     85.92 o 
  -1   4  12     5114.35     4897.60    200.29 o 
   0   4  12     1048.52     1106.15    102.06 o 
   1   4  12    11514.69    11132.37    353.56 o 
   2   4  12      809.49      774.23     90.44 o 
   3   4  12     8184.65     7873.45    283.66 o 
   4   4  12      315.47      381.03    126.05 o 
   5   4  12      179.37      163.85     67.26 o 
   6   4  12       69.48       17.98     63.30 o 
   7   4  12     3414.60     3425.66    369.33 o 
   8   4  12       16.89       -0.19     87.79 o 
 -11   5  12        0.61      -27.42    130.80 o 
 -10   5  12     1125.97     1182.57    176.58 o 
  -9   5  12      443.15      459.35    115.81 o 
  -8   5  12      277.28      359.69    103.42 o 
  -7   5  12      316.07      499.91    121.49 o 
  -6   5  12       16.49       22.12     58.03 o 
  -5   5  12     4485.34     4319.59    204.41 o 
  -4   5  12     2775.29     2765.38    240.31 o 
  -3   5  12     4475.01     4184.58    244.78 o 
  -2   5  12     1910.98     1957.75    119.30 o 
  -1   5  12     2884.63     3082.52    212.85 o 
   0   5  12       74.64      217.69     57.34 o 
   1   5  12     5450.77     5363.59    317.41 o 
   2   5  12     4521.34     4489.71    211.21 o 
   3   5  12     1542.45     1471.20    125.69 o 
   4   5  12     1067.10      961.92    106.34 o 
   5   5  12       30.99       65.90     62.95 o 
   6   5  12        5.10       26.66     68.23 o 
   7   5  12       18.11       12.24     74.95 o 
 -10   6  12      160.75       19.51    106.82 o 
  -9   6  12      321.08      368.11    115.42 o 
  -8   6  12      444.66      379.71    109.47 o 
  -7   6  12     1304.40     1170.75    146.70 o 
  -6   6  12      362.60      504.86    123.24 o 
  -5   6  12     1030.17     1053.26    113.35 o 
  -4   6  12      690.88      710.34    110.25 o 
  -3   6  12     2027.06     1937.94    204.14 o 
  -2   6  12      867.66      960.92    101.52 o 
  -1   6  12     5520.06     5364.92    222.20 o 
   0   6  12      214.88      193.03     90.36 o 
   1   6  12      123.15      139.98     75.26 o 
   2   6  12      234.60      271.18     85.30 o 
   3   6  12      100.72      128.88     99.80 o 
   4   6  12       40.43      -42.00    100.21 o 
   5   6  12     1676.68     1622.12    143.68 o 
   6   6  12      289.74      212.44     96.83 o 
   7   6  12       39.32       -1.04     80.59 o 
 -10   7  12      173.32      323.25    140.42 o 
  -9   7  12       45.72      -16.63     93.89 o 
  -8   7  12       96.14      101.74     92.26 o 
  -7   7  12      120.77       87.17    101.37 o 
  -6   7  12      240.69      261.95     81.00 o 
  -5   7  12        2.27       62.86     73.08 o 
  -4   7  12      645.98      738.91    121.64 o 
  -3   7  12      991.10     1005.18    149.75 o 
  -2   7  12      403.37      222.23     73.83 o 
  -1   7  12      544.45      848.63    199.38 o 
   0   7  12     2648.78     2819.27    211.21 o 
   1   7  12        1.15        4.78     69.87 o 
   2   7  12      124.41      100.04     75.16 o 
   3   7  12      210.28      234.88     93.74 o 
   4   7  12      853.35      688.78    178.71 o 
   5   7  12      630.75      672.27    126.81 o 
   6   7  12      664.33      582.92    135.35 o 
  -9   8  12      788.49      693.84    152.98 o 
  -8   8  12        0.94      -21.69     89.21 o 
  -7   8  12      206.95      204.67    105.94 o 
  -6   8  12     2510.50     2431.00    176.10 o 
  -5   8  12      660.04      726.58    191.55 o 
  -4   8  12      178.18      208.84     93.30 o 
  -3   8  12      445.90      453.09     85.40 o 
  -2   8  12      377.91      408.41     80.39 o 
  -1   8  12     1480.78     1514.21    145.62 o 
   0   8  12     3567.56     3344.81    276.45 o 
   1   8  12      126.27       10.53     78.43 o 
   2   8  12       80.56      117.70     84.97 o 
   3   8  12      239.50      247.79    101.04 o 
   4   8  12        0.48      -78.08     80.32 o 
   5   8  12      882.72     1193.07    199.84 o 
   6   8  12       96.75      119.10    133.05 o 
  -8   9  12       87.58       79.08    103.38 o 
  -7   9  12      312.39      294.48    138.10 o 
  -6   9  12      588.08      477.61    118.00 o 
  -5   9  12     1278.16     1318.99    184.47 o 
  -4   9  12       80.80       63.02     84.64 o 
  -3   9  12      140.88      101.88    138.83 o 
  -2   9  12      279.18      290.69     93.41 o 
  -1   9  12     2174.61     2125.30    162.96 o 
   0   9  12      121.56       -0.59     78.61 o 
   1   9  12      521.20      358.18     96.62 o 
   2   9  12     1772.98     1755.67    283.45 o 
   3   9  12        0.31       12.72     90.66 o 
   4   9  12     1033.30      936.04    172.52 o 
   5   9  12       49.37       54.92    136.72 o 
  -7  10  12      422.59      358.48    141.14 o 
  -6  10  12       19.09      -11.58     95.91 o 
  -5  10  12      455.08      341.68    109.28 o 
  -4  10  12     1144.45     1538.61    173.06 o 
  -3  10  12       46.73      113.89     91.36 o 
  -2  10  12      785.20      887.98    110.68 o 
  -1  10  12       27.44      141.05     73.60 o 
   0  10  12      165.69      225.01     80.88 o 
   1  10  12      113.23      102.73     86.21 o 
   2  10  12      790.19      717.15    156.52 o 
   3  10  12      652.58      517.09    135.81 o 
   4  10  12      214.53      158.08    126.15 o 
  -6  11  12        7.50       33.32    125.87 o 
  -5  11  12       58.93       15.71    129.34 o 
  -4  11  12      167.18       72.97    118.82 o 
  -3  11  12      757.36      811.92    175.69 o 
  -2  11  12       13.14      -12.76     92.73 o 
  -1  11  12      313.32      355.99    111.21 o 
   0  11  12      167.56      244.54     91.07 o 
   1  11  12      121.02      349.98    119.62 o 
   2  11  12       19.83      226.05     90.40 o 
   3  11  12        2.00      -14.79     89.97 o 
  -4  12  12       36.67      132.76    162.19 o 
  -3  12  12      109.16      138.54    143.93 o 
  -2  12  12        2.55      -31.20     89.37 o 
  -1  12  12       54.87      -60.86    102.99 o 
   0  12  12       22.95       12.02     82.60 o 
   1  12  12      123.70      145.32    109.29 o 
 -11   0  13      264.77      613.47    151.94 o 
  -9   0  13      575.64      674.03    156.98 o 
  -7   0  13    11725.46    11383.84    547.32 o 
  -5   0  13      298.75      301.71    170.34 o 
  -3   0  13     8368.96     7952.56   1131.26 o 
  -1   0  13    34493.79    33246.34   1222.51 o 
   1   0  13     1473.21     1397.67    163.91 o 
   3   0  13     2988.77     2992.96    252.61 o 
   5   0  13     2830.80     2939.13    344.48 o 
   7   0  13     1999.39     2591.91    296.09 o 
 -11   1  13     1998.64     1671.02    168.59 o 
 -10   1  13     2548.91     2446.91    194.00 o 
  -9   1  13      490.77      540.91     96.42 o 
  -8   1  13      311.47      419.13     90.79 o 
  -7   1  13     2438.20     2622.82    181.28 o 
  -6   1  13       19.41       -3.04     54.11 o 
  -5   1  13     4967.60     4587.92    181.58 o 
  -4   1  13    12255.67    12321.89    381.55 o 
  -3   1  13       31.61       10.11     48.25 o 
  -2   1  13    10687.13    10364.81    332.85 o 
  -1   1  13        5.78       51.83     82.30 o 
   0   1  13     1288.09     1468.83    117.29 o 
   1   1  13      100.20       79.75     49.19 o 
   2   1  13     2737.00     2422.46    153.58 o 
   3   1  13     2804.63     2487.97    163.07 o 
   4   1  13     6040.76     6141.56    252.14 o 
   5   1  13     1722.69     1732.75    249.81 o 
   6   1  13      709.26      572.85     90.43 o 
   7   1  13      209.72      223.34     72.15 o 
 -11   2  13      335.85      375.63     90.05 o 
 -10   2  13       96.21      184.97     78.73 o 
  -9   2  13      186.12      221.26     78.44 o 
  -8   2  13       43.55       37.91     65.66 o 
  -7   2  13      556.10      492.94     89.72 o 
  -6   2  13     6022.35     5477.47    240.99 o 
  -5   2  13    10612.04    10902.66    357.09 o 
  -4   2  13      631.89      704.96     77.33 o 
  -3   2  13     2409.22     2421.59    149.95 o 
  -2   2  13     1022.11      802.65     89.74 o 
  -1   2  13     1182.28     1289.59    113.07 o 
   0   2  13     9235.68     9317.34    310.10 o 
   1   2  13    15488.51    15189.71    453.04 o 
   2   2  13      139.23      205.09     60.48 o 
   3   2  13      566.75      463.76     80.03 o 
   4   2  13      300.99      186.07     86.22 o 
   5   2  13      589.68      580.48    110.65 o 
   6   2  13      345.20      161.38     75.00 o 
   7   2  13      705.38      664.94    128.17 o 
 -11   3  13      151.26      325.58    116.56 o 
 -10   3  13      264.44      231.18     86.11 o 
  -9   3  13     1990.13     2266.61    176.97 o 
  -8   3  13     3811.36     3711.34    342.44 o 
  -7   3  13       40.66       51.93     64.45 o 
  -6   3  13     1203.93     1327.08    126.34 o 
  -5   3  13      109.78      260.40     64.53 o 
  -4   3  13     1566.74     1533.58    134.39 o 
  -3   3  13     9061.01     9101.42    305.65 o 
  -2   3  13      829.25      854.92    143.17 o 
  -1   3  13        2.12        7.36     46.96 o 
   0   3  13     4338.08     4158.56    205.56 o 
   1   3  13     1311.76     1081.35    107.53 o 
   2   3  13     8927.88     8871.82    309.94 o 
   3   3  13     1964.68     2155.45    154.18 o 
   4   3  13      587.16      552.52     89.85 o 
   5   3  13      222.73      188.13     71.25 o 
   6   3  13     1705.00     1943.49    166.41 o 
   7   3  13      540.73      470.16    102.86 o 
 -11   4  13       94.00      185.14    119.55 o 
 -10   4  13      177.81      124.63     95.15 o 
  -9   4  13      209.46      198.32    161.95 o 
  -8   4  13     2070.67     2052.01    191.50 o 
  -7   4  13       24.07      146.70     66.98 o 
  -6   4  13      748.42      780.03    100.16 o 
  -5   4  13     2295.18     2093.48    176.57 o 
  -4   4  13     7849.62     8094.96    317.10 o 
  -3   4  13      482.49      449.93     72.60 o 
  -2   4  13     7730.53     8179.43    285.71 o 
  -1   4  13     1037.33     1082.46    103.71 o 
   0   4  13     1928.30     1946.94    139.85 o 
   1   4  13      314.65      337.32     79.21 o 
   2   4  13     2339.12     2313.55    157.83 o 
   3   4  13       88.49       97.23     60.20 o 
   4   4  13      780.34      816.91    104.91 o 
   5   4  13      368.88      314.71     82.51 o 
   6   4  13     2286.99     2368.98    192.74 o 
   7   4  13       41.09       83.78     87.88 o 
 -10   5  13       11.15      139.91    115.14 o 
  -9   5  13     2515.05     3003.69    369.16 o 
  -8   5  13        1.81      -30.01     81.84 o 
  -7   5  13      109.27      143.78     86.19 o 
  -6   5  13      237.63      265.27     92.09 o 
  -5   5  13      176.99      105.30     74.37 o 
  -4   5  13      266.59      399.79     88.56 o 
  -3   5  13     2181.04     2261.88    150.09 o 
  -2   5  13     2130.04     2181.09    225.94 o 
  -1   5  13     3338.87     3628.36    267.42 o 
   0   5  13      220.25      283.54     71.20 o 
   1   5  13     2749.21     3091.30    197.76 o 
   2   5  13     1611.95     1719.53    155.91 o 
   3   5  13      291.85      142.37     71.59 o 
   4   5  13     1683.81     1641.82    141.86 o 
   5   5  13     1597.73     1501.50    140.75 o 
   6   5  13      265.90      209.39     87.18 o 
   7   5  13      350.36      346.27    101.35 o 
 -10   6  13        0.56       42.93    121.76 o 
  -9   6  13      669.95      824.73    245.39 o 
  -8   6  13        2.56       20.52     81.53 o 
  -7   6  13      210.58       25.27     82.35 o 
  -6   6  13     3306.43     3212.55    237.15 o 
  -5   6  13     2043.98     2154.11    236.19 o 
  -4   6  13      925.61      891.07    121.90 o 
  -3   6  13     3865.54     3850.86    263.94 o 
  -2   6  13      150.38       58.01     73.65 o 
  -1   6  13      445.13      683.36    112.50 o 
   0   6  13     2823.40     2751.64    209.71 o 
   1   6  13     1036.52     1001.08    134.72 o 
   2   6  13      921.67     1036.59    138.09 o 
   3   6  13      720.21      696.51    121.28 o 
   4   6  13      441.98      560.42    119.82 o 
   5   6  13      102.58       22.06     91.77 o 
   6   6  13      258.43      226.90    130.84 o 
  -9   7  13      136.95      164.88    119.20 o 
  -8   7  13      624.87      651.30    219.90 o 
  -7   7  13     1936.22     1935.19    252.05 o 
  -6   7  13     1157.13     1155.26    240.68 o 
  -5   7  13      532.21      509.73    142.22 o 
  -4   7  13       67.90      149.18     80.27 o 
  -3   7  13      816.71      899.44    102.03 o 
  -2   7  13      588.45      762.03    187.98 o 
  -1   7  13      209.83      219.02     85.19 o 
   0   7  13       66.57      171.20     82.89 o 
   1   7  13        7.78       34.99     78.00 o 
   2   7  13      137.70      185.52     89.96 o 
   3   7  13     2054.76     2349.86    279.43 o 
   4   7  13       89.46      132.53     93.78 o 
   5   7  13       98.95      231.07    114.13 o 
   6   7  13        0.59       83.82    125.79 o 
  -9   8  13        5.06     -127.43    113.97 o 
  -8   8  13        0.46      -14.17     94.45 o 
  -7   8  13      504.06      555.49    161.60 o 
  -6   8  13      809.57      661.03    128.33 o 
  -5   8  13       34.63       63.15     85.89 o 
  -4   8  13       11.36      -39.78     75.77 o 
  -3   8  13      853.91     1197.19    162.35 o 
  -2   8  13     1235.03     1332.42    130.97 o 
  -1   8  13     3309.78     3356.67    259.53 o 
   0   8  13     1473.60     1481.79    193.91 o 
   1   8  13       62.31      206.64     95.13 o 
   2   8  13       34.25       68.25     86.79 o 
   3   8  13      718.02      715.50    129.61 o 
   4   8  13       18.98       44.92     95.19 o 
   5   8  13      892.77      641.74    156.52 o 
  -8   9  13      194.62      -11.45    167.99 o 
  -7   9  13        6.93       -5.35    125.02 o 
  -6   9  13      285.20      323.46    112.67 o 
  -5   9  13      596.64      674.77    131.93 o 
  -4   9  13      622.80      795.03    137.74 o 
  -3   9  13      975.95     1144.06    150.56 o 
  -2   9  13      254.00      493.90     94.66 o 
  -1   9  13       12.90      -84.36     84.48 o 
   0   9  13      158.89      209.95     91.92 o 
   1   9  13       20.41       38.18     88.95 o 
   2   9  13       77.34       33.08    105.11 o 
   3   9  13       47.07       35.67    108.03 o 
   4   9  13      393.20      340.72    124.54 o 
  -7  10  13       13.49      -19.53    142.92 o 
  -6  10  13      131.72      114.90    116.06 o 
  -5  10  13       94.38      130.06    109.88 o 
  -4  10  13     1239.59     1269.83    265.89 o 
  -3  10  13      119.12      -78.23    120.82 o 
  -2  10  13      392.09      215.19     84.84 o 
  -1  10  13       19.42      131.33     90.86 o 
   0  10  13      100.35      147.34     86.06 o 
   1  10  13     1037.64     1233.15    155.21 o 
   2  10  13      243.18      336.13    107.89 o 
   3  10  13        1.83      121.66     96.42 o 
  -5  11  13        3.73     -182.42    134.17 o 
  -4  11  13       42.48       82.47    205.29 o 
  -3  11  13        5.28       67.53    134.48 o 
  -2  11  13       10.39       54.54     94.36 o 
  -1  11  13      697.25      577.91    150.59 o 
   0  11  13      548.95      304.02    112.88 o 
   1  11  13       52.03      227.22    112.04 o 
 -10   0  14     1042.64     1249.18    201.41 o 
  -8   0  14     1617.84     1978.36    228.41 o 
  -6   0  14     5427.28     5148.55    412.45 o 
  -4   0  14     3054.21     3269.74    261.20 o 
  -2   0  14     2393.47     2544.03    228.41 o 
   0   0  14       72.93      153.35     78.79 o 
   2   0  14    17762.73    17112.59   1034.80 o 
   4   0  14     2556.77     2499.78    247.00 o 
   6   0  14      141.45      202.02    102.61 o 
 -11   1  14       20.98       66.83     77.67 o 
 -10   1  14        9.79      102.39     75.86 o 
  -9   1  14     1235.80      997.51    122.51 o 
  -8   1  14     2407.90     2768.29    208.46 o 
  -7   1  14     1356.59     1443.96    138.10 o 
  -6   1  14     5928.62     5661.70    404.18 o 
  -5   1  14      438.58      486.14    149.08 o 
  -4   1  14     4457.03     4471.97    310.75 o 
  -3   1  14     4225.76     4266.24    202.23 o 
  -2   1  14    11812.39    12217.60    639.33 o 
  -1   1  14     4508.43     4285.90    207.89 o 
   0   1  14     5532.11     5593.93    225.98 o 
   1   1  14      646.39      728.59     97.97 o 
   2   1  14      377.73      206.97     67.39 o 
   3   1  14     3772.93     3581.58    316.73 o 
   4   1  14      954.66      990.58    161.53 o 
   5   1  14      237.29      252.19    155.53 o 
   6   1  14       48.27       79.39     59.74 o 
   7   1  14       55.42       68.70     71.20 o 
 -11   2  14        8.30      109.06     83.56 o 
 -10   2  14     1153.57     1025.27    127.93 o 
  -9   2  14       58.46       71.29     73.41 o 
  -8   2  14      792.80      558.20    100.24 o 
  -7   2  14      118.29      133.55     71.61 o 
  -6   2  14      737.31      795.21    123.65 o 
  -5   2  14      826.95     1079.43    129.47 o 
  -4   2  14     1320.21     1601.12    131.52 o 
  -3   2  14      313.25      331.80     68.72 o 
  -2   2  14      143.81       75.74     53.83 o 
  -1   2  14      808.73      741.08     91.27 o 
   0   2  14     7697.88     7246.16    267.81 o 
   1   2  14        3.80      -65.16     43.44 o 
   2   2  14      244.72      222.17     69.23 o 
   3   2  14      428.56      362.78     79.06 o 
   4   2  14     1119.06     1077.41    117.85 o 
   5   2  14      229.03      242.51     77.39 o 
   6   2  14     1830.30     1855.27    162.12 o 
   7   2  14       39.32      127.23     88.94 o 
 -10   3  14      502.10      474.12    104.84 o 
  -9   3  14       64.64      182.33     80.64 o 
  -8   3  14      350.60      157.40     80.20 o 
  -7   3  14      371.99      495.77     92.24 o 
  -6   3  14       15.34       51.45     71.32 o 
  -5   3  14     1109.32     1176.16    186.88 o 
  -4   3  14     3099.76     3665.93    312.01 o 
  -3   3  14     2324.39     2401.68    258.49 o 
  -2   3  14     1342.60     1388.28    122.07 o 
  -1   3  14     1478.88     1514.73    185.10 o 
   0   3  14      213.71      205.41     64.56 o 
   1   3  14       80.37      106.66     59.19 o 
   2   3  14     3162.32     2955.00    183.54 o 
   3   3  14       22.51       47.19     60.82 o 
   4   3  14      194.78      135.65     71.11 o 
   5   3  14     1685.23     2019.05    166.34 o 
   6   3  14        8.45       95.75     79.06 o 
 -10   4  14     1162.35     1269.73    173.00 o 
  -9   4  14       11.74      208.75    101.23 o 
  -8   4  14       48.07      -45.24     77.98 o 
  -7   4  14      380.49      550.49    139.84 o 
  -6   4  14        1.58      -94.43     62.95 o 
  -5   4  14     3531.94     3724.99    237.10 o 
  -4   4  14     1500.20     1580.82    159.34 o 
  -3   4  14       31.88      -11.42     52.28 o 
  -2   4  14      990.12      942.78    104.05 o 
  -1   4  14       10.59      -47.22     48.51 o 
   0   4  14     2266.43     2714.79    227.29 o 
   1   4  14     4526.18     4856.97    471.37 o 
   2   4  14      141.73      115.49     62.40 o 
   3   4  14       63.54       30.92     60.23 o 
   4   4  14      685.61      930.55    116.94 o 
   5   4  14      134.96      168.57     85.94 o 
   6   4  14      119.91      161.82     88.75 o 
 -10   5  14      137.85       44.76    129.36 o 
  -9   5  14       50.57       82.24    106.95 o 
  -8   5  14        7.17       91.48     95.77 o 
  -7   5  14      951.50      881.51    175.76 o 
  -6   5  14     4210.92     4388.04    347.31 o 
  -5   5  14      335.98      219.39    161.45 o 
  -4   5  14     6613.82     6527.03    396.70 o 
  -3   5  14        2.98       62.83     69.98 o 
  -2   5  14       12.60       45.61     64.72 o 
  -1   5  14      547.58      517.60    100.00 o 
   0   5  14     4729.13     4047.73    211.83 o 
   1   5  14     1850.79     1887.96    169.36 o 
   2   5  14     1038.16     1287.97    125.67 o 
   3   5  14      320.46      459.48     89.30 o 
   4   5  14     1433.28     1471.00    143.10 o 
   5   5  14       17.66       -2.47     77.74 o 
   6   5  14       19.80       40.46     82.47 o 
  -9   6  14      470.07      729.80    199.63 o 
  -8   6  14     3245.98     3991.45    556.57 o 
  -7   6  14     1093.31      842.11    173.49 o 
  -6   6  14      686.47      610.98    135.43 o 
  -5   6  14      168.04      120.32     79.14 o 
  -4   6  14      337.12      292.01     93.89 o 
  -3   6  14     4664.85     4934.13    358.89 o 
  -2   6  14      119.18      197.57    108.36 o 
  -1   6  14     1155.88     1239.22    145.82 o 
   0   6  14     2371.29     2358.40    260.21 o 
   1   6  14      275.10      236.77     88.06 o 
   2   6  14     4085.81     3740.25    259.10 o 
   3   6  14      489.30      411.74    111.19 o 
   4   6  14      322.11      375.88    119.22 o 
   5   6  14       50.83      -95.32    106.35 o 
  -9   7  14      125.60       70.44    129.50 o 
  -8   7  14     1583.58     1862.49    274.10 o 
  -7   7  14       26.18      -13.56    118.53 o 
  -6   7  14      220.48      204.88    100.15 o 
  -5   7  14      418.21      649.49    123.21 o 
  -4   7  14     2902.84     3049.48    262.58 o 
  -3   7  14      394.38      495.01    102.77 o 
  -2   7  14     8514.11     8852.02    408.99 o 
  -1   7  14      900.64      989.13    140.38 o 
   0   7  14       69.87      171.11     81.01 o 
   1   7  14       18.43       55.82     81.76 o 
   2   7  14      607.92      700.36    129.74 o 
   3   7  14      692.93      762.39    167.05 o 
   4   7  14      563.33      417.68    134.76 o 
   5   7  14      160.58      213.11    129.62 o 
  -8   8  14      157.73      324.10    179.78 o 
  -7   8  14      823.09     1012.16    207.34 o 
  -6   8  14      461.71      294.54    112.98 o 
  -5   8  14     1924.30     2132.64    204.91 o 
  -4   8  14      229.45      331.36    132.00 o 
  -3   8  14     1083.28     1202.33    199.83 o 
  -2   8  14      299.16      361.55    130.92 o 
  -1   8  14      743.12      933.54    161.04 o 
   0   8  14       71.87      276.71     92.67 o 
   1   8  14      374.30      426.54    111.17 o 
   2   8  14      857.53      653.92    128.22 o 
   3   8  14      909.31      783.57    143.72 o 
   4   8  14      928.87      828.44    152.31 o 
  -7   9  14        0.73      -17.23    152.43 o 
  -6   9  14     1142.97     1420.20    187.07 o 
  -5   9  14       12.74      -10.86     96.24 o 
  -4   9  14       44.32       -6.07     87.33 o 
  -3   9  14       56.21       96.84    129.11 o 
  -2   9  14        3.26      170.70     97.60 o 
  -1   9  14      248.07      221.31    102.64 o 
   0   9  14     2659.86     2908.19    236.66 o 
   1   9  14      146.39      216.72    110.38 o 
   2   9  14       26.06       75.06     94.28 o 
   3   9  14      229.46      322.74    162.72 o 
  -6  10  14       31.55       38.40    122.70 o 
  -5  10  14      495.99      637.92    154.93 o 
  -4  10  14      139.08       73.59    105.20 o 
  -3  10  14      614.97      738.57    235.48 o 
  -2  10  14       51.11      161.79    101.89 o 
  -1  10  14      311.78      355.07    112.55 o 
   0  10  14        3.09      -27.32    156.79 o 
   1  10  14      467.55      520.27    119.35 o 
  -3  11  14       39.09      -33.70    157.55 o 
  -2  11  14       20.57      241.46    250.53 o 
  -1  11  14      385.03      409.05    141.74 o 
  -9   0  15      825.25      795.64    184.90 o 
  -7   0  15     2477.58     2302.49    370.45 o 
  -5   0  15     3174.88     2419.82    360.90 o 
  -3   0  15    10175.51    10528.90    917.79 o 
  -1   0  15     2105.24     2205.03    474.43 o 
   1   0  15       40.00       42.64     76.92 o 
   3   0  15       14.31       12.70     84.56 o 
   5   0  15      719.08      747.18    150.21 o 
 -10   1  15      127.82      131.52     84.20 o 
  -9   1  15      731.89      844.20    117.59 o 
  -8   1  15      665.88      697.79    110.95 o 
  -7   1  15      693.75      717.44    170.91 o 
  -6   1  15      339.05      293.67    145.98 o 
  -5   1  15       79.35       12.96     96.39 o 
  -4   1  15       10.70       30.10     57.75 o 
  -3   1  15     2153.83     2297.57    289.96 o 
  -2   1  15      584.70      648.41     93.47 o 
  -1   1  15     3507.40     3381.02    255.88 o 
   0   1  15     1453.29     1634.80    136.53 o 
   1   1  15     4478.64     4140.92    217.52 o 
   2   1  15      427.45      381.15     77.99 o 
   3   1  15     4666.22     4508.21    235.63 o 
   4   1  15      597.36      646.21     97.80 o 
   5   1  15     1355.09     1455.70    142.50 o 
   6   1  15      330.11      329.53     89.50 o 
 -10   2  15      183.72       87.03     79.73 o 
  -9   2  15        5.68      -50.61     93.48 o 
  -8   2  15     1741.01     1495.65    218.36 o 
  -7   2  15     1443.93     1554.15    187.34 o 
  -6   2  15     1279.80     1223.44    397.88 o 
  -5   2  15     2925.30     3299.96    300.67 o 
  -4   2  15     1690.85     1960.28    148.22 o 
  -3   2  15        2.86       30.48     55.83 o 
  -2   2  15     1209.50     1270.82    120.45 o 
  -1   2  15     1241.33     1445.51    130.00 o 
   0   2  15      382.89      317.89     71.44 o 
   1   2  15      710.43      607.08     90.14 o 
   2   2  15      180.18      136.59     64.01 o 
   3   2  15      945.58     1125.80    140.23 o 
   4   2  15       33.62      198.81     71.51 o 
   5   2  15      174.56      236.57     73.84 o 
   6   2  15        6.20       -5.40     67.19 o 
 -10   3  15      417.79      452.84    124.34 o 
  -9   3  15        5.62      -57.39     69.38 o 
  -8   3  15      248.61      359.67    109.22 o 
  -7   3  15       66.87       16.48     82.84 o 
  -6   3  15     2462.66     2933.21    333.39 o 
  -5   3  15       88.34       10.96     71.22 o 
  -4   3  15      493.37      445.16     94.83 o 
  -3   3  15       37.88       47.14     61.12 o 
  -2   3  15      522.94      770.44    101.00 o 
  -1   3  15     1339.40     1537.68    135.98 o 
   0   3  15      575.25      619.37    125.09 o 
   1   3  15      102.71      289.89     74.71 o 
   2   3  15     1384.39     1189.55    123.92 o 
   3   3  15       36.56      130.93     68.65 o 
   4   3  15      926.96      929.88    120.98 o 
   5   3  15      180.53      177.63     88.04 o 
  -9   4  15      321.47      381.75    133.42 o 
  -8   4  15      510.73      446.76    138.76 o 
  -7   4  15      781.07      683.41    154.38 o 
  -6   4  15     3336.09     3209.28    452.18 o 
  -5   4  15     1480.41     1433.43    204.33 o 
  -4   4  15      779.36      855.26    126.03 o 
  -3   4  15      365.38      340.44     87.09 o 
  -2   4  15     1873.04     1971.16    227.42 o 
  -1   4  15     1757.75     1640.11    140.85 o 
   0   4  15     2460.69     2648.00    176.28 o 
   1   4  15      895.21     1066.09    115.95 o 
   2   4  15      146.33      328.19     82.99 o 
   3   4  15      556.06      510.47     94.86 o 
   4   4  15      147.52      184.75     83.78 o 
   5   4  15       45.63       35.49     80.60 o 
  -9   5  15      903.14      677.12    194.94 o 
  -8   5  15     1128.33     1113.77    210.91 o 
  -7   5  15      229.04      370.12    141.20 o 
  -6   5  15      279.13      302.92    128.78 o 
  -5   5  15      504.14      786.05    255.87 o 
  -4   5  15     2094.31     2037.94    411.48 o 
  -3   5  15       18.61      -16.68     72.43 o 
  -2   5  15      465.99      704.37    116.72 o 
  -1   5  15     4280.04     4248.31    270.38 o 
   0   5  15     1740.59     1741.00    270.44 o 
   1   5  15      323.56      321.42     96.15 o 
   2   5  15      351.28      284.20     97.54 o 
   3   5  15      918.44     1116.89    127.78 o 
   4   5  15       25.73       70.48     83.31 o 
   5   5  15     1150.08     1264.07    147.22 o 
  -9   6  15      957.30      857.17    218.78 o 
  -8   6  15      280.01      213.73    240.82 o 
  -7   6  15      133.10      147.91    133.64 o 
  -6   6  15       25.93       51.82    117.25 o 
  -5   6  15     1031.44     1474.61    209.34 o 
  -4   6  15     2465.04     2642.35    401.36 o 
  -3   6  15     8019.34     7322.54    336.09 o 
  -2   6  15       32.29       21.26     76.15 o 
  -1   6  15       44.40      143.62     81.50 o 
   0   6  15      851.10      786.29    126.22 o 
   1   6  15       75.21       68.41     79.00 o 
   2   6  15     2339.33     2470.73    449.49 o 
   3   6  15      771.47      424.83    145.99 o 
   4   6  15       17.00      -56.63     97.56 o 
  -8   7  15       18.65      -30.43    150.46 o 
  -7   7  15      843.40      382.00    161.86 o 
  -6   7  15     1312.49     1582.38    348.33 o 
  -5   7  15     1220.55     1588.34    230.51 o 
  -4   7  15       80.18       57.92    130.28 o 
  -3   7  15      238.96      193.88    181.42 o 
  -2   7  15      105.54       10.76     77.37 o 
  -1   7  15      101.55      157.51     92.95 o 
   0   7  15     1334.02     1325.20    162.27 o 
   1   7  15     5711.04     5426.04    323.77 o 
   2   7  15       28.43      101.43     93.03 o 
   3   7  15      946.99      787.20    141.58 o 
   4   7  15       46.18      101.47    156.90 o 
  -7   8  15      551.72     1025.21    386.07 o 
  -6   8  15      555.69      705.67    147.72 o 
  -5   8  15      806.91      991.43    204.61 o 
  -4   8  15     1580.76     1322.65    236.20 o 
  -3   8  15       10.50      249.28    132.28 o 
  -2   8  15     1905.01     2215.23    206.17 o 
  -1   8  15     1021.47     1049.01    203.35 o 
   0   8  15      214.97      367.28    111.56 o 
   1   8  15      121.55      193.39     99.63 o 
   2   8  15      286.46      372.86    179.74 o 
   3   8  15      136.58      216.68    121.37 o 
  -6   9  15        1.63      112.57    126.98 o 
  -5   9  15      588.68      336.40    223.51 o 
  -4   9  15       20.44       81.39    144.63 o 
  -3   9  15      254.33      508.57    178.38 o 
  -2   9  15      106.08      252.33    142.13 o 
  -1   9  15     1734.42     2323.02    219.31 o 
   0   9  15      172.35      178.93    114.46 o 
   1   9  15      590.89      857.94    204.97 o 
  -3  10  15      272.93      147.36    173.70 o 
  -2  10  15     2909.34     3064.69    347.48 o 
  -1  10  15       49.41      183.21    102.37 o 
  -8   0  16      154.89      395.21    191.29 o 
  -6   0  16      412.60      753.69    230.78 o 
  -4   0  16        6.77      178.70    103.90 o 
  -2   0  16       13.04      126.20     91.48 o 
   0   0  16     3967.05     4272.04    324.00 o 
   2   0  16      452.18      476.84    121.88 o 
   4   0  16      370.04      159.37    108.39 o 
  -9   1  16       41.19       28.18     83.09 o 
  -8   1  16        0.34       90.83    109.73 o 
  -7   1  16     1247.53     1225.23    390.36 o 
  -6   1  16      528.94      497.51    283.38 o 
  -5   1  16     3321.83     3927.69    340.04 o 
  -4   1  16      487.58      627.18     99.62 o 
  -3   1  16        2.66      -18.55     59.71 o 
  -2   1  16      268.36      341.00     78.13 o 
  -1   1  16      774.30      822.89    105.01 o 
   0   1  16       38.45      122.96     67.11 o 
   1   1  16      538.14      460.63     84.11 o 
   2   1  16       88.29      149.04     68.57 o 
   3   1  16      160.60      300.77     76.63 o 
   4   1  16      398.50      497.21     98.06 o 
   5   1  16       64.95       20.81     72.42 o 
  -9   2  16      231.98      243.80    193.42 o 
  -8   2  16      378.65      538.63    148.91 o 
  -7   2  16       97.90      106.68    112.82 o 
  -6   2  16      114.49      416.89    134.24 o 
  -5   2  16       26.47      191.76    163.54 o 
  -4   2  16       56.02      -67.73     72.53 o 
  -3   2  16     2238.40     2222.27    168.29 o 
  -2   2  16     2163.48     2525.61    249.83 o 
  -1   2  16     2969.32     2956.61    188.49 o 
   0   2  16       19.05       81.71     62.53 o 
   1   2  16     1557.59     1772.22    148.90 o 
   2   2  16      434.34      391.09     83.44 o 
   3   2  16     2199.81     2142.44    168.64 o 
   4   2  16      407.88      368.85     95.38 o 
   5   2  16      488.26      424.03     98.50 o 
  -9   3  16     1916.24     2168.82    452.83 o 
  -8   3  16      256.36      373.91    131.41 o 
  -7   3  16     3319.04     3198.28    314.83 o 
  -6   3  16      210.94      125.02    110.81 o 
  -5   3  16     1134.78     1490.41    255.06 o 
  -4   3  16        1.42       43.41     76.81 o 
  -3   3  16    10744.65    10172.87    356.74 o 
  -2   3  16       20.92      -52.55     55.69 o 
  -1   3  16     2783.87     2760.76    186.20 o 
   0   3  16       78.96       70.62     61.53 o 
   1   3  16      145.59      161.50     68.81 o 
   2   3  16      104.75       81.14     60.85 o 
   3   3  16      309.91      263.76     86.01 o 
   4   3  16        0.50       86.93     87.80 o 
  -9   4  16      843.60     1222.85    457.36 o 
  -8   4  16       79.15      118.41    108.64 o 
  -7   4  16      420.28      983.98    259.11 o 
  -6   4  16     1405.19     1787.68    349.90 o 
  -5   4  16      483.00      430.50    140.95 o 
  -4   4  16     1303.57     1272.26    254.17 o 
  -3   4  16      602.52      832.04    110.92 o 
  -2   4  16     1755.26     1562.10    144.84 o 
  -1   4  16     1752.05     1933.29    201.99 o 
   0   4  16      421.94      472.33     91.63 o 
   1   4  16     2950.36     2695.12    200.03 o 
   2   4  16       82.90      104.98     73.50 o 
   3   4  16     1566.08     1478.44    144.88 o 
   4   4  16      666.38      905.51    171.57 o 
  -8   5  16      100.80      196.05    154.62 o 
  -7   5  16       69.08      165.56    259.11 o 
  -6   5  16      113.39      142.10    202.62 o 
  -5   5  16     5005.07     5181.45    591.04 o 
  -4   5  16        2.94       59.04    117.74 o 
  -3   5  16      584.16      635.60    125.57 o 
  -2   5  16      743.65      956.54    153.55 o 
  -1   5  16      157.22      298.84     91.76 o 
   0   5  16      299.30      310.23    188.52 o 
   1   5  16     2959.95     2791.44    231.30 o 
   2   5  16      791.00      887.53    146.45 o 
   3   5  16        1.96       12.36     83.10 o 
   4   5  16        0.58       13.63    122.15 o 
  -8   6  16      888.44      771.24    210.28 o 
  -7   6  16      193.10      554.30    297.30 o 
  -6   6  16        1.51       92.90    239.20 o 
  -5   6  16      283.52      545.78    153.36 o 
  -4   6  16      536.81      629.23    257.00 o 
  -3   6  16      250.56       -8.76    117.87 o 
  -2   6  16      614.72      782.85    137.39 o 
  -1   6  16      805.34      738.67    130.37 o 
   0   6  16     1279.14     1217.66    180.93 o 
   1   6  16      185.61      320.08    102.31 o 
   2   6  16      775.95      976.95    250.87 o 
   3   6  16       38.18       76.02    109.55 o 
  -7   7  16       35.89       14.61    140.39 o 
  -6   7  16      301.63       44.02    260.24 o 
  -5   7  16     1278.46     1292.28    467.15 o 
  -4   7  16     1452.91     1089.04    290.50 o 
  -3   7  16        7.35        4.69    185.47 o 
  -2   7  16        8.16       28.25     98.02 o 
  -1   7  16      942.10      850.74    138.29 o 
   0   7  16     1468.32     1264.09    163.91 o 
   1   7  16       88.02      117.59     80.59 o 
   2   7  16      409.91      535.02    185.80 o 
  -6   8  16      242.58      368.99    292.77 o 
  -5   8  16       35.04      205.98    159.75 o 
  -4   8  16       10.78      345.08    164.55 o 
  -3   8  16      279.91      182.08    146.25 o 
  -2   8  16     1215.70     1236.28    167.00 o 
  -1   8  16     3397.21     2950.50    293.59 o 
   0   8  16       86.23      127.29     87.66 o 
   1   8  16      124.25       88.53     93.65 o 
  -3   9  16      237.12      443.97    194.07 o 
  -2   9  16      246.69      434.01    195.83 o 
  -1   9  16      408.68      411.45    122.19 o 
  -9   0  17     1415.33     1771.98    325.14 o 
  -7   0  17     1923.94     1390.20    305.07 o 
  -5   0  17      388.13      656.42    211.52 o 
  -3   0  17     2689.93     2910.67    279.03 o 
  -1   0  17     2362.41     2321.22    242.59 o 
   1   0  17     1390.11     1794.33    347.06 o 
   3   0  17      992.10      989.21    172.35 o 
  -9   1  17       41.82      128.36    113.56 o 
  -8   1  17      333.97      408.17    170.09 o 
  -7   1  17      257.76      158.06    117.81 o 
  -6   1  17      442.39      617.07    159.89 o 
  -5   1  17       35.86       80.95    107.72 o 
  -4   1  17      175.52      191.82     97.40 o 
  -3   1  17      115.92       26.05     68.74 o 
  -2   1  17     5152.60     4527.93    279.31 o 
  -1   1  17       20.98       36.29     61.90 o 
   0   1  17       94.99      136.87     69.25 o 
   1   1  17      199.04      159.74     66.88 o 
   2   1  17       48.02      167.56     60.92 o 
   3   1  17       94.02       23.80     61.95 o 
   4   1  17     1866.84     1598.42    161.48 o 
  -8   2  17     1369.56     1793.90    239.02 o 
  -7   2  17       23.66       96.70    116.12 o 
  -6   2  17     3463.43     3264.58    324.70 o 
  -5   2  17     3519.81     4466.42    638.62 o 
  -4   2  17      301.54      458.51    110.11 o 
  -3   2  17      203.02      180.84     96.78 o 
  -2   2  17     2236.29     2093.46    167.84 o 
  -1   2  17      242.07      278.95     78.63 o 
   0   2  17      609.50      704.23    109.79 o 
   1   2  17     2379.21     2231.91    207.29 o 
   2   2  17      609.96      844.33    130.35 o 
   3   2  17        0.77       65.17     85.34 o 
  -8   3  17     1319.04     1252.48    274.97 o 
  -7   3  17      368.15      718.08    209.42 o 
  -6   3  17       62.92      -18.24    104.19 o 
  -5   3  17      542.30      556.51    168.80 o 
  -4   3  17     2916.26     2918.35    277.30 o 
  -3   3  17     1102.65     1144.43    129.29 o 
  -2   3  17      290.92      299.78    123.42 o 
  -1   3  17      902.14      825.94    138.64 o 
   0   3  17     3357.83     3296.13    211.91 o 
   1   3  17       67.65       55.53     73.09 o 
   2   3  17     5874.11     5660.31    279.83 o 
   3   3  17       54.95      155.48     70.06 o 
  -8   4  17      297.38      363.98    200.03 o 
  -7   4  17      158.65      336.63    167.18 o 
  -6   4  17      340.20      -18.45    123.32 o 
  -5   4  17      179.21      401.36    174.62 o 
  -4   4  17     6125.47     6325.34    597.84 o 
  -3   4  17       11.18       92.96    115.18 o 
  -2   4  17      378.01      252.15     97.13 o 
  -1   4  17     2191.39     2159.42    350.53 o 
   0   4  17        2.53       79.94     83.63 o 
   1   4  17        4.44      112.40     69.01 o 
   2   4  17      136.09      116.70     75.89 o 
   3   4  17        1.36      114.00     86.96 o 
  -7   5  17      621.53     1087.24    378.87 o 
  -6   5  17      502.63      419.97    286.78 o 
  -5   5  17       33.70      -50.17    197.61 o 
  -4   5  17      238.10      517.49    154.04 o 
  -3   5  17      246.19      324.40    136.51 o 
  -2   5  17      951.21      874.28    144.64 o 
  -1   5  17     1880.52     1740.38    185.41 o 
   0   5  17     2376.90     2798.49    329.19 o 
   1   5  17        1.49       19.39     82.67 o 
   2   5  17       12.79       83.74    100.41 o 
  -6   6  17     1108.72     1838.98    436.16 o 
  -5   6  17      251.52      222.51    234.67 o 
  -4   6  17      260.84      451.86    268.33 o 
  -3   6  17      179.80      259.69    144.59 o 
  -2   6  17       22.27        3.22     90.59 o 
  -1   6  17      619.24      449.02    114.84 o 
   0   6  17      598.58      707.05    126.39 o 
   1   6  17        2.11      -15.73     81.01 o 
  -5   7  17      405.07      539.21    193.21 o 
  -4   7  17      196.55      235.46    154.86 o 
  -3   7  17      998.36      876.85    320.77 o 
  -2   7  17        0.29       41.13     92.64 o 
  -1   7  17        7.99      -24.24     83.26 o 
   0   7  17     1116.82      968.32    190.89 o 
  -6   0  18      560.44      439.23    206.18 o 
  -4   0  18     8019.15     8281.49    671.80 o 
  -2   0  18      404.22      375.86    138.45 o 
   0   0  18      101.62      128.94    134.49 o 
   2   0  18     7766.23     7240.98    625.51 o 
  -7   1  18     2782.14     2900.15    310.42 o 
  -6   1  18      866.90      959.89    182.52 o 
  -5   1  18       44.01       84.35    115.69 o 
  -4   1  18     1851.70     2159.08    280.83 o 
  -3   1  18      467.46      673.83    108.29 o 
  -2   1  18     2105.89     2571.76    266.51 o 
  -1   1  18     3567.12     3901.21    234.32 o 
   0   1  18       21.29       96.83     64.28 o 
   1   1  18      332.59      436.92     82.26 o 
   2   1  18       24.77      -76.05     57.74 o 
  -7   2  18       22.25       24.45    224.88 o 
  -6   2  18      734.01      789.41    202.22 o 
  -5   2  18      382.04      368.90    140.07 o 
  -4   2  18      735.60     1000.79    150.82 o 
  -3   2  18     2502.19     2670.64    211.75 o 
  -2   2  18     1282.89     1222.30    134.72 o 
  -1   2  18      594.12      805.88    115.40 o 
   0   2  18     2786.46     3265.84    350.86 o 
   1   2  18       51.06      157.95     78.44 o 
   2   2  18       79.97      121.44     66.21 o 
  -7   3  18        0.97       26.87    164.91 o 
  -6   3  18     1260.88     1666.14    340.19 o 
  -5   3  18      877.37      670.33    256.68 o 
  -4   3  18       20.08       86.87     86.88 o 
  -3   3  18     2131.72     2440.50    186.91 o 
  -2   3  18      626.66      747.31    110.28 o 
  -1   3  18      397.24      264.55     79.98 o 
   0   3  18     2216.51     2311.16    175.65 o 
   1   3  18       29.42       69.63     60.28 o 
   2   3  18        3.33       -6.43     64.71 o 
  -6   4  18      414.92      583.59    203.59 o 
  -5   4  18     2686.56     2826.53    437.45 o 
  -4   4  18       11.36      407.32    137.73 o 
  -3   4  18      390.26      400.43    122.47 o 
  -2   4  18       72.50      148.11     82.77 o 
  -1   4  18     1017.10     1088.61    148.75 o 
   0   4  18      848.27      808.42    135.31 o 
   1   4  18     3219.92     3472.29    274.48 o 
  -5   5  18      247.81      419.49    284.68 o 
  -4   5  18     1195.17     1247.46    216.91 o 
  -3   5  18       53.14      -24.86    124.75 o 
  -2   5  18      437.65      386.26    262.00 o 
  -1   5  18        2.35      125.79     90.44 o 
   0   5  18     1310.63     1347.94    224.57 o 
  -4   6  18       81.18       11.21    122.55 o 
  -3   6  18     1951.71     2342.93    292.62 o 
  -2   6  18     1484.88     1675.84    188.98 o 
  -1   6  18      153.79      215.15    103.24 o 
  -5   0  19       48.23      165.08    160.71 o 
  -3   0  19     7502.25     8239.21    465.93 o 
  -1   0  19       20.90      -20.40    130.85 o 
  -6   1  19     2051.25     2651.74    345.28 o 
  -5   1  19     1095.44     1635.92    434.38 o 
  -4   1  19      128.21      316.29    120.64 o 
  -3   1  19     1684.87     2009.51    172.26 o 
  -2   1  19     1177.76     1576.88    146.22 o 
  -1   1  19     1070.31     1002.87    133.80 o 
   0   1  19     1931.49     2143.45    170.29 o 
  -5   2  19     2385.32     3214.74    503.24 o 
  -4   2  19     1020.33     1423.42    202.91 o 
  -3   2  19      572.86      749.22    107.36 o 
  -2   2  19      209.32      213.84     81.23 o 
  -1   2  19      418.12      378.33     84.77 o 
   0   2  19        5.29       50.31     75.03 o 
  -5   3  19      560.60      698.66    239.52 o 
  -4   3  19       48.20       41.67    101.33 o 
  -3   3  19       78.12      140.90     92.23 o 
  -2   3  19      391.77      548.91    100.97 o 
  -1   3  19     1882.69     1870.79    165.32 o 
  -3   4  19      114.18       88.05    173.01 o 
  -2   4  19     1795.81     2125.22    241.63 o 
                                                 
